# Supplementary material for: Influence of international industrial transfer on the structural power of global value chain -Empirical evidence from manufacturing in RCEP Countries
Source: PLoS One. 2024 Mar 7;19(3):e0291973. doi: 10.1371/journal.pone.0291973 (PMC10919589; doi:10.1371/journal.pone.0291973)
Supplement: S1 File — (XLSX) [file pone.0291973.s001.xlsx]

## Sheet: RCEP- data
	ctr		Time	IIT	spo	spi	spv	HU	Capital	Labor	RD	INS	SP(geometric mean)
1	AUS	Australia	1995	24461.2	3.12977	7.11446	5.12211	70.6886	92390000000	66.5726	1.74152	1.6241	4.71875
1	AUS	Australia	1996	27183.8	3.39966	6.99721	5.19843	75.6478	96920000000	66.5557	1.6665	1.59927	4.8773
1	AUS	Australia	1997	28335.6	3.3061	7.61857	5.46234	80.9066	104700000000	66.5982	1.59147	1.57443	5.01874
1	AUS	Australia	1998	25066.5	3.1458	9.42899	6.2874	83.0013	100600000000	66.6764	1.51645	1.5496	5.44626
1	AUS	Australia	1999	25269.2	2.94588	8.88127	5.91358	85.096	98870000000	66.7482	1.54601	1.60213	5.115
1	AUS	Australia	2000	27955.3	2.72213	7.60229	5.16221	87.1907	107900000000	66.7939	1.57558	1.65466	4.54911
1	AUS	Australia	2001	26454.9	2.83198	7.52778	5.17988	89.2854	88080000000	66.9279	1.66359	1.61035	4.6172
1	AUS	Australia	2002	24745.6	2.49099	7.41384	4.95242	91.38	96160000000	67.0481	1.75161	1.56604	4.29742
1	AUS	Australia	2003	27676.8	2.30895	7.354	4.83147	93.4747	121800000000	67.1532	1.80309	1.59972	4.12068
1	AUS	Australia	2004	35089.2	2.31374	7.26723	4.79049	95.5694	163700000000	67.2454	1.85456	1.66846	4.10055
1	AUS	Australia	2005	41773.3	2.37593	7.74078	5.05835	97.6641	187900000000	67.3141	2.02004	1.57154	4.28853
1	AUS	Australia	2006	44360.7	2.1894	7.78295	4.98617	99.7588	208000000000	67.4831	2.18552	1.56408	4.12795
1	AUS	Australia	2007	53108.7	2.2125	7.81768	5.01509	101.853	234300000000	67.6175	2.29461	1.59647	4.15892
1	AUS	Australia	2008	61417.5	2.17991	7.38366	4.78179	103.948	297900000000	67.6837	2.4037	1.61616	4.01195
1	AUS	Australia	2009	49442.6	2.20265	9.09008	5.64637	106.043	256400000000	67.6715	2.38978	1.59289	4.47462
1	AUS	Australia	2010	57829.1	1.98775	7.40056	4.69415	108.137	310500000000	67.5911	2.37586	1.59537	3.83542
1	AUS	Australia	2011	62425.8	1.79362	7.52091	4.65727	110.232	363900000000	67.3338	2.23765	1.62187	3.67283
1	AUS	Australia	2012	60937.2	1.67911	8.14907	4.91409	112.327	424100000000	67.0838	2.20817	1.60964	3.69908
1	AUS	Australia	2013	63903.2	1.72442	7.80572	4.76507	114.422	439100000000	66.8268	2.1787	1.5787	3.66883
1	AUS	Australia	2014	55657.5	1.43728	7.26288	4.35008	116.516	394500000000	66.5514	2.04894	1.60688	3.23091
1	AUS	Australia	2015	56241.7	1.55741	7.22816	4.39279	118.611	354200000000	66.258	1.91918	1.55019	3.35518
1	AUS	Australia	2016	59876.6	1.7286	7.02646	4.37753	120.966	305900000000	65.9066	1.89692	1.57268	3.4851
1	AUS	Australia	2017	60182	1.55099	6.662	4.10649	113.142	318400000000	65.5309	1.87466	1.53612	3.21445
1	AUS	Australia	2018	57270.3	1.36036	6.21624	3.7883	107.808	348900000000	65.1529	1.8524	1.57533	2.90798
20	JPN	Japan	1995	328011	42.0158	30.1487	36.0822	39.1106	1697000000000	69.4563	2.61444	1.0859	35.591
20	JPN	Japan	1996	303148	37.9502	29.5296	33.7399	40.9261	1555000000000	69.2709	2.69206	1.07633	33.4762
20	JPN	Japan	1997	308505	36.0414	27.9997	32.0206	42.7415	1374000000000	69.0427	2.76968	1.06675	31.7671
20	JPN	Japan	1998	284652	35.7555	29.4554	32.6055	44.557	1200000000000	68.7865	2.87363	1.05718	32.4529
20	JPN	Japan	1999	303628	35.429	29.9365	32.6828	46.2263	1340000000000	68.5151	2.89283	1.09406	32.5672
20	JPN	Japan	2000	354099	34.5395	28.9925	31.766	47.2473	1415000000000	68.2317	2.90569	1.13095	31.6447
20	JPN	Japan	2001	292738	31.3787	27.7696	29.5742	48.2684	1213000000000	67.9136	2.97183	1.06029	29.5191
20	JPN	Japan	2002	290674	29.3004	25.4977	27.3991	49.2895	1098000000000	67.6031	3.01394	0.989632	27.333
20	JPN	Japan	2003	328992	27.4975	24.3618	25.9297	50.3105	1162000000000	67.2818	3.04295	1.13961	25.8822
20	JPN	Japan	2004	390057	25.7806	23.2015	24.491	51.3316	1239000000000	66.9246	3.02952	1.17741	24.4571
20	JPN	Japan	2005	406814	23.2026	21.9117	22.5572	52.3527	1251000000000	66.5178	3.18099	1.17449	22.548
20	JPN	Japan	2006	433282	21.4371	22.3913	21.9142	53.3737	1198000000000	66.1353	3.27844	1.27258	21.909
20	JPN	Japan	2007	472812	19.7501	21.1089	20.4295	54.3948	1163000000000	65.7156	3.3396	1.18836	20.4182
20	JPN	Japan	2008	512316	18.2308	19.5495	18.8901	55.4159	1292000000000	65.2516	3.33718	1.1817	18.8786
20	JPN	Japan	2009	385449	17.1769	18.8635	18.0202	56.437	1250000000000	64.7317	3.2314	1.20344	18.0005
20	JPN	Japan	2010	510120	17.5696	18.5916	18.0806	57.458	1303000000000	64.1471	3.13708	1.22555	18.0734
20	JPN	Japan	2011	532761	15.334	17.5184	16.4262	58.4791	1456000000000	63.5357	3.24477	1.24859	16.3898
20	JPN	Japan	2012	526893	14.5342	17.7304	16.1323	59.5002	1491000000000	62.8796	3.20908	1.26568	16.053
20	JPN	Japan	2013	463444	12.5239	16.3091	14.4165	60.5212	1280000000000	62.2085	3.31496	1.32704	14.2917
20	JPN	Japan	2014	466515	12.0619	16.7541	14.408	61.5423	1228000000000	61.5688	3.40022	1.37602	14.2157
20	JPN	Japan	2015	433510	12.0208	15.8464	13.9336	62.5634	1110000000000	60.9913	3.28165	1.35722	13.8017
20	JPN	Japan	2016	454938	13.1584	16.138	14.6482	63.5844	1239000000000	60.4938	3.15786	1.36116	14.5722
20	JPN	Japan	2017	483378	12.4779	15.5072	13.9926	63.807	1233000000000	60.0761	3.20798	1.36655	13.9103
20	JPN	Japan	2018	502350	11.9559	15.9123	13.9341	64.1038	1269000000000	59.7268	3.27512	1.34104	13.793
21	KOR	Korea	1995	78926.8	10.1058	12.8925	11.4991	48.3263	210300000000	70.9929	2.18402	0.587209	11.4144
21	KOR	Korea	1996	80731.5	10.104	13.05	11.577	53.7302	228800000000	71.0386	2.21616	0.556087	11.4829
21	KOR	Korea	1997	85122.5	9.94115	13.4552	11.6982	69.2393	203100000000	71.3371	2.2483	0.524966	11.5655
21	KOR	Korea	1998	79022.7	9.92438	11.0097	10.467	66.5222	117900000000	71.7491	2.11026	0.493845	10.4529
21	KOR	Korea	1999	89179.6	10.4038	12.0125	11.2082	72.3455	149200000000	72.0648	2.01567	0.545973	11.1793
21	KOR	Korea	2000	104060	10.1455	13.5248	11.8351	76.6555	182900000000	72.1992	2.12519	0.5981	11.7139
21	KOR	Korea	2001	93655.4	10.0357	12.9518	11.4938	79.5694	168400000000	72.3767	2.27865	0.646142	11.4009
21	KOR	Korea	2002	102125	10.2942	12.4323	11.3632	82.1456	190600000000	72.3728	2.20774	0.694183	11.3128
21	KOR	Korea	2003	120362	10.0619	12.4189	11.2404	84.3598	219700000000	72.2767	2.27722	0.675807	11.1785
21	KOR	Korea	2004	152510	10.0841	12.3321	11.2081	87.4889	246100000000	72.2341	2.44214	0.694281	11.1516
21	KOR	Korea	2005	174807	9.96946	12.6103	11.2899	91.6936	284900000000	72.3095	2.5229	0.776066	11.2124
21	KOR	Korea	2006	191870	9.49736	13.776	11.6367	97.0522	321200000000	72.4472	2.71934	0.687867	11.4384
21	KOR	Korea	2007	220556	9.21902	13.7914	11.5052	101.928	353600000000	72.6279	2.87258	0.839693	11.2758
21	KOR	Korea	2008	224786	8.01091	13.2725	10.6417	104.093	324600000000	72.8446	2.98887	0.702151	10.3114
21	KOR	Korea	2009	203835	9.09768	12.6221	10.8599	104.278	291400000000	73.0504	3.14669	0.763526	10.716
21	KOR	Korea	2010	263624	9.09466	12.6337	10.8642	102.791	345800000000	73.2051	3.31578	0.779976	10.7191
21	KOR	Korea	2011	309816	8.94168	13.1144	11.0281	100.747	377900000000	73.2828	3.59199	0.822507	10.8289
21	KOR	Korea	2012	316859	8.76093	12.4816	10.6213	97.4276	377800000000	73.3532	3.8504	0.767595	10.4571
21	KOR	Korea	2013	345115	9.34653	11.9299	10.6382	95.6086	398800000000	73.4044	3.95124	0.778249	10.5595
21	KOR	Korea	2014	354986	9.19439	11.4583	10.3263	94.8521	429800000000	73.4137	4.07786	0.767554	10.2641
21	KOR	Korea	2015	332345	9.23335	11.1253	10.1793	94.3398	425200000000	73.3589	3.9782	0.70397	10.1353
21	KOR	Korea	2016	325387	9.43189	11.2026	10.3172	94.0336	445800000000	73.1641	3.98704	0.766718	10.2792
21	KOR	Korea	2017	358191	9.27289	11.3784	10.3256	94.3497	511700000000	72.9223	4.29206	0.813878	10.2718
21	KOR	Korea	2018	383705	9.14987	10.6505	9.9002	95.8642	523900000000	72.6081	4.52753	0.909884	9.87172
27	NZL	New Zealand	1995	7405	0.946972	1.52066	1.23382	58.2599	14330000000	65.4372	1.14911	1.7594	1.20001
27	NZL	New Zealand	1996	8118.1	1.01457	1.52079	1.26768	59.2618	15670000000	65.3545	1.1028	1.7672	1.24215
27	NZL	New Zealand	1997	8234.1	0.960006	1.50887	1.23444	60.3207	14640000000	65.3112	1.05649	1.775	1.20355
27	NZL	New Zealand	1998	6924.3	0.868202	1.5862	1.2272	61.3795	11560000000	65.3251	1.01018	1.7828	1.17352
27	NZL	New Zealand	1999	7312.4	0.85169	1.67273	1.26221	62.4384	12850000000	65.3859	0.96387	1.76754	1.19358
27	NZL	New Zealand	2000	7840.3	0.76275	1.30575	1.03425	63.4973	10970000000	65.4683	1.03208	1.75227	0.997978
27	NZL	New Zealand	2001	7770.3	0.830958	1.34992	1.09044	64.5562	11580000000	65.6744	1.10029	1.7359	1.05912
27	NZL	New Zealand	2002	8079.7	0.812576	1.37618	1.09438	65.6151	14620000000	65.8571	1.1246	1.71954	1.05747
27	NZL	New Zealand	2003	9778.4	0.815081	1.49034	1.15271	66.674	20520000000	66.0313	1.14891	1.75717	1.10216
27	NZL	New Zealand	2004	11916.8	0.785065	1.50577	1.14542	67.7328	25160000000	66.21	1.13467	1.85425	1.08726
27	NZL	New Zealand	2005	12585	0.715003	1.49043	1.10272	68.7917	28390000000	66.3921	1.12043	1.72023	1.03231
27	NZL	New Zealand	2006	13027.2	0.642108	1.33373	0.98792	69.8506	26670000000	66.466	1.13848	1.69657	0.925419
27	NZL	New Zealand	2007	15825.5	0.658354	1.37846	1.01841	70.9095	32810000000	66.5215	1.15653	1.71223	0.952635
27	NZL	New Zealand	2008	16530	0.58574	1.20071	0.893226	71.9684	30220000000	66.5467	1.20442	1.71594	0.838633
27	NZL	New Zealand	2009	13449.2	0.597799	1.07833	0.838064	73.0273	24480000000	66.5258	1.2523	1.7582	0.802885
27	NZL	New Zealand	2010	17287.4	0.593418	1.06412	0.828769	74.0861	28940000000	66.4498	1.24148	1.76379	0.79465
27	NZL	New Zealand	2011	19931.6	0.571632	1.01815	0.794891	75.145	33600000000	66.2132	1.23065	1.83436	0.762894
27	NZL	New Zealand	2012	19580.5	0.538355	1.01393	0.776142	76.2039	36580000000	66.0024	1.1922	1.80659	0.738819
27	NZL	New Zealand	2013	21622.3	0.582461	1.03022	0.806338	77.2628	40750000000	65.8021	1.15375	1.81123	0.774635
27	NZL	New Zealand	2014	21117.9	0.544132	1.05199	0.79806	77.9813	45250000000	65.5968	1.19303	1.85613	0.756584
27	NZL	New Zealand	2015	17879	0.494217	0.994955	0.744586	80.5634	40890000000	65.382	1.2323	1.86041	0.70123
27	NZL	New Zealand	2016	17851.8	0.51481	1.03617	0.775489	81.7704	42880000000	65.1903	1.28961	1.86188	0.730363
27	NZL	New Zealand	2017	20303.8	0.522436	1.05754	0.78999	82.0332	47860000000	64.9544	1.34692	1.86045	0.743303
27	NZL	New Zealand	2018	20522.2	0.486641	0.983999	0.73532	82.983	50440000000	64.6941	1.40423	1.81084	0.691993
41	BRN	Brunei Darussalam	1995	67.7	0.00865322	0.26643	0.137541	2.70671	1736000000	64.2087	-0.00158	0.7725	0.0480154
41	BRN	Brunei Darussalam	1996	73.4	0.00916841	0.294259	0.151714	5.02199	2113000000	64.5968	0.00092	0.692704	0.0519412
41	BRN	Brunei Darussalam	1997	93.1	0.0108493	0.251699	0.131274	7.33727	1845000000	65.0979	0.00342	0.612908	0.0522566
41	BRN	Brunei Darussalam	1998	87.8	0.0110042	0.207739	0.109372	9.65255	1370000000	65.6741	0.00592	0.533112	0.0478121
41	BRN	Brunei Darussalam	1999	69.4	0.00806776	0.175137	0.0916025	11.9678	983500000	66.3045	0.00842	0.550105	0.0375894
41	BRN	Brunei Darussalam	2000	174.1	0.0169204	0.114959	0.0659399	12.6871	777600000	66.9749	0.01092	0.567097	0.0441039
41	BRN	Brunei Darussalam	2001	115.7	0.0123676	0.12742	0.0698938	14.2408	819800000	67.3927	0.01342	0.543883	0.0396973
41	BRN	Brunei Darussalam	2002	128.3	0.0128979	0.180801	0.0968496	13.9176	1239000000	67.881	0.01592	0.520668	0.0482903
41	BRN	Brunei Darussalam	2003	101.2	0.00843262	0.1107	0.0595665	14.0062	982500000	68.3523	0.01842	0.509708	0.0305531
41	BRN	Brunei Darussalam	2004	80.4	0.00529497	0.0939397	0.0496173	14.6859	1057000000	68.7889	0.03701	0.468541	0.0223026
41	BRN	Brunei Darussalam	2005	41.8	0.0023741	0.0919524	0.0471632	14.5607	1082000000	69.2159	0.0541971	0.406458	0.0147751
41	BRN	Brunei Darussalam	2006	96.1	0.00473541	0.0914612	0.0480983	14.5046	1200000000	69.4196	0.0713843	0.361021	0.0208112
41	BRN	Brunei Darussalam	2007	109.7	0.0045622	0.108158	0.0563602	15.0122	1591000000	69.7217	0.0885714	0.430501	0.0222135
41	BRN	Brunei Darussalam	2008	119.7	0.00424026	0.113306	0.0587732	15.739	1968000000	70.0565	0.105759	0.456237	0.0219191
41	BRN	Brunei Darussalam	2009	179.4	0.00797645	0.128447	0.0682116	16.766	1883000000	70.3698	0.122946	0.740359	0.0320086
41	BRN	Brunei Darussalam	2010	135.2	0.00463972	0.103568	0.0541038	15.4591	3226000000	70.6512	0.140133	0.713574	0.0219209
41	BRN	Brunei Darussalam	2011	220.9	0.0063336	0.137985	0.0721592	17.4043	4801000000	71.0476	0.15732	0.706292	0.0295625
41	BRN	Brunei Darussalam	2012	226.5	0.00622596	0.13635	0.0712882	22.4297	6241000000	71.3052	0.174507	0.622888	0.0291361
41	BRN	Brunei Darussalam	2013	148.1	0.00398859	0.162211	0.0831	24.3401	7140000000	71.4805	0.191694	0.630833	0.0254361
41	BRN	Brunei Darussalam	2014	310	0.00798826	0.117933	0.0629606	32.0204	4664000000	71.6472	0.208881	0.618622	0.0306933
41	BRN	Brunei Darussalam	2015	183.1	0.00506024	0.113105	0.0590824	31.3006	4529000000	71.8373	0.226069	0.563548	0.0239235
41	BRN	Brunei Darussalam	2016	216.4	0.00624216	0.0910206	0.0486314	31.9242	3918000000	71.8159	0.243256	0.510133	0.0238362
41	BRN	Brunei Darussalam	2017	248.3	0.00638768	0.0958326	0.0511102	33.565	4195000000	71.9363	0.260443	0.571804	0.0247416
41	BRN	Brunei Darussalam	2018	270.9	0.00642501	0.11542	0.0609223	31.2118	5548000000	72.1004	0.27763	0.620057	0.0272318
43	KHM	Cambodia	1995	511.4	0.0653657	0.163301	0.114333	1.31497	478900000	50.4917	0.0129531	-0.784139	0.103316
43	KHM	Cambodia	1996	375.3	0.0468788	0.155591	0.101235	1.58191	444500000	50.6808	0.0182169	-0.836528	0.0854045
43	KHM	Cambodia	1997	541.5	0.0631031	0.165011	0.114057	1.26486	462100000	51.3986	0.0234808	-0.888917	0.102043
43	KHM	Cambodia	1998	452.7	0.056738	0.17221	0.114474	1.67036	386500000	52.5704	0.0287446	-0.941307	0.0988475
43	KHM	Cambodia	1999	630.4	0.0734015	0.213096	0.143249	2.07586	562000000	53.9483	0.0340085	-0.853251	0.125066
43	KHM	Cambodia	2000	777.9	0.0756458	0.215693	0.145669	2.48136	669100000	55.3288	0.0392723	-0.765196	0.127735
43	KHM	Cambodia	2001	873.2	0.0933501	0.243109	0.168229	2.37991	630600000	56.5074	0.0445362	-0.777701	0.150646
43	KHM	Cambodia	2002	965	0.0970206	0.25757	0.177295	2.48943	815200000	57.4486	0.0498	-0.790207	0.158081
43	KHM	Cambodia	2003	1064.3	0.0886925	0.244406	0.166549	2.91816	869800000	58.1874	0.0550638	-0.851199	0.147231
43	KHM	Cambodia	2004	1242.8	0.0818613	0.238427	0.160144	2.81714	979000000	58.8522	0.0603277	-0.836363	0.139707
43	KHM	Cambodia	2005	1451.7	0.0824632	0.249941	0.166202	3.38856	1189000000	59.547	0.0655915	-0.897611	0.143565
43	KHM	Cambodia	2006	1602.1	0.0789596	0.279301	0.17913	5.67855	1407000000	60.2995	0.0708554	-0.89113	0.148504
43	KHM	Cambodia	2007	1847	0.0768212	0.27476	0.175791	7.31446	1708000000	61.0425	0.0761192	-0.827332	0.145284
43	KHM	Cambodia	2008	2321.8	0.0822617	0.257841	0.170051	9.12243	1787000000	61.7705	0.0813831	-0.847749	0.145638
43	KHM	Cambodia	2009	1954.4	0.0868567	0.265433	0.176145	11.769	2093000000	62.4194	0.0866469	-0.866647	0.151837
43	KHM	Cambodia	2010	2294.1	0.0787311	0.228332	0.153532	13.965	1821000000	62.94	0.0919108	-0.868019	0.134078
43	KHM	Cambodia	2011	2652.9	0.076072	0.220447	0.148259	14.8901	2049000000	63.2825	0.0971746	-0.824785	0.129498
43	KHM	Cambodia	2012	3081.4	0.0847061	0.254724	0.169715	14.4515	2440000000	63.6432	0.102438	-0.71201	0.14689
43	KHM	Cambodia	2013	3518	0.0947566	0.292634	0.193695	14.0129	2885000000	63.9578	0.107702	-0.736409	0.16652
43	KHM	Cambodia	2014	3998.9	0.103026	0.305118	0.204072	13.5742	3514000000	64.1726	0.112966	-0.714945	0.177299
43	KHM	Cambodia	2015	4406	0.121788	0.354462	0.238125	13.1356	3869000000	64.2786	0.11823	-0.730273	0.207772
43	KHM	Cambodia	2016	4940.5	0.142474	0.409157	0.275815	13.135	4341000000	64.353	0.123494	-0.731969	0.241442
43	KHM	Cambodia	2017	5538.1	0.142499	0.39467	0.268585	13.1343	4856000000	64.3167	0.128758	-0.762224	0.23715
43	KHM	Cambodia	2018	6386.2	0.151438	0.391413	0.271426	13.6878	5541000000	64.2299	0.134022	-0.771144	0.243464
44	CHN	China (People's Republic of)	1995	67572	8.65568	13.1329	10.8943	4.39014	237600000000	66.8435	0.48775	-0.474457	10.6618
44	CHN	China (People's Republic of)	1996	79940.5	10.008	13.7157	11.8618	4.91532	273300000000	67.3889	0.56324	-0.481598	11.7161
44	CHN	China (People's Republic of)	1997	106425	12.4317	15.1711	13.8014	5.35011	298100000000	67.567	0.63873	-0.488739	13.7333
44	CHN	China (People's Republic of)	1998	117655	14.7761	17.8502	16.3132	5.86393	338400000000	67.6098	0.64689	-0.495881	16.2406
44	CHN	China (People's Republic of)	1999	123321	14.3865	18.5875	16.487	6.39428	356000000000	67.8441	0.74963	-0.480167	16.3527
44	CHN	China (People's Republic of)	2000	149658	14.5945	19.7523	17.1734	7.59041	394600000000	68.3994	0.89316	-0.464453	16.9786
44	CHN	China (People's Republic of)	2001	157264	16.8617	22.1	19.4809	9.78911	448100000000	68.8457	0.94033	-0.524785	19.304
44	CHN	China (People's Republic of)	2002	187522	18.9244	25.4907	22.2075	12.6285	515600000000	69.6382	1.05786	-0.585118	21.9635
44	CHN	China (People's Republic of)	2003	253318	21.2277	29.3158	25.2717	15.4527	635200000000	70.6184	1.12037	-0.563472	24.9461
44	CHN	China (People's Republic of)	2004	328280	21.7807	30.3043	26.0425	17.6913	772900000000	71.5088	1.21498	-0.550938	25.6915
44	CHN	China (People's Republic of)	2005	412438	23.6117	30.3198	26.9657	19.087	901300000000	72.1641	1.30792	-0.5784	26.7563
44	CHN	China (People's Republic of)	2006	521472	25.8958	28.5538	27.2248	20.2192	1066000000000	72.6736	1.36854	-0.59558	27.1923
44	CHN	China (People's Republic of)	2007	670033	28.1029	29.2359	28.6694	20.5212	1345000000000	72.9854	1.37369	-0.556785	28.6638
44	CHN	China (People's Republic of)	2008	841791	30.1332	30.9785	30.5558	20.6841	1795000000000	73.1296	1.44592	-0.522481	30.5529
44	CHN	China (People's Republic of)	2009	716838	32.0523	30.7173	31.3848	22.4431	2235000000000	73.2057	1.6648	-0.533756	31.3777
44	CHN	China (People's Republic of)	2010	897503	31.0426	31.556	31.2993	24.1985	2674000000000	73.2656	1.71372	-0.575755	31.2982
44	CHN	China (People's Republic of)	2011	1.09759e+06	31.7832	32.9166	32.3499	25.6478	3312000000000	73.231	1.78034	-0.557473	32.3449
44	CHN	China (People's Republic of)	2012	1.22253e+06	33.9185	32.0122	32.9654	28.7257	3776000000000	73.177	1.91214	-0.562118	32.9516
44	CHN	China (People's Republic of)	2013	1.32048e+06	35.909	34.3861	35.1475	32.4337	4261000000000	73.0809	1.99786	-0.557079	35.1393
44	CHN	China (People's Republic of)	2014	1.44596e+06	37.639	35.6558	36.6474	42.4307	4594000000000	72.8992	2.02243	-0.47565	36.6339
44	CHN	China (People's Republic of)	2015	1426954	39.8043	36.3425	38.0734	46.0404	4656000000000	72.6143	2.05701	-0.464092	38.034
44	CHN	China (People's Republic of)	2016	1.31865e+06	38.3682	35.4204	36.8943	48.019	4668000000000	72.2028	2.10033	-0.426459	36.8648
44	CHN	China (People's Republic of)	2017	1.46635e+06	38.0977	35.6319	36.8648	49.0733	5153000000000	71.7175	2.11603	-0.332639	36.8442
44	CHN	China (People's Republic of)	2018	1.58766e+06	38.0064	36.0609	37.0336	50.6044	5953000000000	71.2021	2.14058	-0.306859	37.0209
48	IDN	Indonesia	1995	23909.6	3.05944	6.14633	4.60289	11.3338	57470000000	62.1826	0.16834	-0.568817	4.3364
48	IDN	Indonesia	1996	26612.9	3.32725	6.01379	4.67052	11.5427	67310000000	62.6338	0.14821	-0.693675	4.47318
48	IDN	Indonesia	1997	27120.8	3.16379	5.80946	4.48663	13.3834	61070000000	63.1369	0.12808	-0.818534	4.28718
48	IDN	Indonesia	1998	21518.6	2.70071	4.61035	3.65553	13.3583	24270000000	63.6652	0.10795	-0.943392	3.52863
48	IDN	Indonesia	1999	23794.3	2.77311	3.78883	3.28097	14.7473	28190000000	64.1687	0.08782	-0.838517	3.24143
48	IDN	Indonesia	2000	29254.3	2.8496	4.32386	3.58673	14.8768	32760000000	64.6085	0.06769	-0.733642	3.51016
48	IDN	Indonesia	2001	27066.3	2.89734	3.92965	3.41349	14.1836	31560000000	64.7868	0.04756	-0.780695	3.37424
48	IDN	Indonesia	2002	28341.7	2.85287	3.69937	3.27612	14.8034	38020000000	64.9313	0.05203	-0.827747	3.24867
48	IDN	Indonesia	2003	32345	2.69877	3.2148	2.95679	16.0132	45790000000	65.0566	0.0565	-0.912492	2.94551
48	IDN	Indonesia	2004	35693.2	2.35486	3.66917	3.01201	16.5951	57660000000	65.1824	0.06097	-0.831079	2.93945
48	IDN	Indonesia	2005	40523.8	2.30696	4.07213	3.18955	17.2263	67580000000	65.318	0.06544	-0.741398	3.065
48	IDN	Indonesia	2006	47233	2.33226	4.11063	3.22144	17.2802	87970000000	65.6106	0.06991	-0.629134	3.0963
48	IDN	Indonesia	2007	55410.1	2.30843	4.3698	3.33912	17.7949	107800000000	65.8362	0.07438	-0.523127	3.17607
48	IDN	Indonesia	2008	62983.4	2.23569	5.2139	3.72479	20.6682	141300000000	66.003	0.07885	-0.483783	3.41418
48	IDN	Indonesia	2009	55019.3	2.44883	5.04422	3.74653	22.9891	167900000000	66.1198	0.08332	-0.475603	3.51461
48	IDN	Indonesia	2010	71100.5	2.44512	5.48949	3.9673	24.0763	234100000000	66.2094	0.083665	-0.485535	3.66367
48	IDN	Indonesia	2011	88888	2.55625	5.57648	4.06636	26.3032	279600000000	66.4317	0.08401	-0.447481	3.77556
48	IDN	Indonesia	2012	86450.9	2.38236	6.00571	4.19404	30.429	300300000000	66.6077	0.084355	-0.382132	3.78256
48	IDN	Indonesia	2013	85954.6	2.32065	5.54227	3.93146	31.0637	291700000000	66.77	0.0847	-0.336987	3.58632
48	IDN	Indonesia	2014	84798	2.18936	5.09051	3.63993	30.8958	289700000000	66.9536	0.13825	-0.218622	3.33841
48	IDN	Indonesia	2015	80055.9	2.21569	4.54584	3.38076	33.2507	282500000000	67.1656	0.1918	-0.294808	3.17367
48	IDN	Indonesia	2016	82938.8	2.39395	4.5037	3.44883	35.4374	303600000000	67.243	0.24535	-0.17751	3.28354
48	IDN	Indonesia	2017	92680.3	2.38717	4.50409	3.44563	36.4444	326600000000	67.4032	0.23805	-0.172104	3.27903
48	IDN	Indonesia	2018	96892.2	2.30077	4.96379	3.63228	36.311	336500000000	67.5916	0.22633	-0.135259	3.37943
51	LAO	Lao People’s Democratic Rep.	1995	61.3	0.00783519	0.0772347	0.0425349	1.66569	195800000	52.0305	0.006475	-0.674625	0.0245998
51	LAO	Lao People’s Democratic Rep.	1996	67.8	0.00846891	0.0816592	0.045064	2.41662	203100000	52.005	0.01085	-0.70158	0.0262976
51	LAO	Lao People’s Democratic Rep.	1997	49.5	0.00576843	0.0668085	0.0362885	2.58381	210400000	52.1233	0.015225	-0.728535	0.0196311
51	LAO	Lao People’s Democratic Rep.	1998	45.1	0.00565249	0.0700952	0.0378739	2.05009	217700000	52.3596	0.0196	-0.755491	0.0199051
51	LAO	Lao People’s Democratic Rep.	1999	60.6	0.00704328	0.0752231	0.0411332	2.354	225000000	52.6803	0.023975	-0.876486	0.0230178
51	LAO	Lao People’s Democratic Rep.	2000	79.4	0.00771142	0.0858384	0.0467749	2.69359	232300000	53.0707	0.02835	-0.997482	0.0257281
51	LAO	Lao People’s Democratic Rep.	2001	85.4	0.0091287	0.080289	0.0447089	3.1049	239500000	53.5756	0.032725	-1.02924	0.0270728
51	LAO	Lao People’s Democratic Rep.	2002	82.7	0.00831375	0.077431	0.0428724	4.16538	510600000	54.0971	0.0371	-1.06099	0.0253721
51	LAO	Lao People’s Democratic Rep.	2003	91.2	0.00759936	0.0604251	0.0340122	4.94856	561900000	54.6663	0.041475	-1.31075	0.0214288
51	LAO	Lao People’s Democratic Rep.	2004	107.1	0.00705996	0.0636704	0.0353652	5.75717	751400000	55.3132	0.04585	-1.13481	0.0212017
51	LAO	Lao People’s Democratic Rep.	2005	133	0.00755396	0.0756459	0.0415999	7.80413	931700000	56.0331	0.050225	-1.19391	0.0239045
51	LAO	Lao People’s Democratic Rep.	2006	219.2	0.0108013	0.0910393	0.0509203	8.97857	1038000000	56.8297	0.0546	-1.06596	0.0313582
51	LAO	Lao People’s Democratic Rep.	2007	234.9	0.009769	0.0992211	0.054495	11.4961	1365000000	57.6324	0.058975	-1.03279	0.0311334
51	LAO	Lao People’s Democratic Rep.	2008	236.4	0.00837425	0.108226	0.0583003	13.3074	1725000000	58.4224	0.06335	-0.962962	0.030105
51	LAO	Lao People’s Democratic Rep.	2009	273.5	0.0121535	0.139083	0.0756184	16.3921	1980000000	59.1771	0.067725	-1.02818	0.0411139
51	LAO	Lao People’s Democratic Rep.	2010	456.1	0.0156625	0.137232	0.0764475	16.6483	1957000000	59.8881	0.0721	-1.00132	0.0463616
51	LAO	Lao People’s Democratic Rep.	2011	745.7	0.0214064	0.140376	0.080891	17.8054	2456000000	60.5015	0.076475	-0.954284	0.0548173
51	LAO	Lao People’s Democratic Rep.	2012	829.4	0.022823	0.17277	0.0977964	17.6679	3313000000	61.1083	0.08085	-0.856417	0.0627944
51	LAO	Lao People’s Democratic Rep.	2013	977.6	0.0263554	0.179046	0.102701	19.0228	3660000000	61.6778	0.085225	-0.814348	0.0686938
51	LAO	Lao People’s Democratic Rep.	2014	1212.5	0.0312859	0.204927	0.118107	18.3731	3954000000	62.1648	0.0896	-0.683311	0.0800707
51	LAO	Lao People’s Democratic Rep.	2015	1178.8	0.0325972	0.216221	0.124409	18.165	4541000000	62.5515	0.093975	-0.706584	0.0839535
51	LAO	Lao People’s Democratic Rep.	2016	1051.8	0.0303516	0.204574	0.117463	17.2619	4585000000	62.8821	0.09835	-0.68305	0.0787982
51	LAO	Lao People’s Democratic Rep.	2017	1187.7	0.0305724	0.191529	0.111051	15.7409	4629000000	63.1255	0.102725	-0.712724	0.0765211
51	LAO	Lao People’s Democratic Rep.	2018	1291.3	0.0306409	0.199168	0.114904	14.9668	4672000000	63.3209	0.1071	-0.769035	0.0781197
52	MYS	Malaysia	1995	21279.9	2.73917	8.13242	5.4358	10.9744	38660000000	60.6091	0.12573	0.517325	4.71976
52	MYS	Malaysia	1996	24122.2	3.03491	7.86622	5.45056	14.5308	42860000000	60.9786	0.21645	0.435984	4.88603
52	MYS	Malaysia	1997	24101.4	2.82879	8.0265	5.42764	18.0872	43120000000	61.3702	0.30717	0.354644	4.76501
52	MYS	Malaysia	1998	20793.5	2.62095	6.85285	4.7369	21.6436	19360000000	61.7906	0.39789	0.273304	4.23804
52	MYS	Malaysia	1999	23294.5	2.72935	6.95728	4.84332	22.6152	17330000000	62.2444	0.43344	0.295271	4.35762
52	MYS	Malaysia	2000	27808.3	2.72612	7.01646	4.87129	25.6157	23720000000	62.7287	0.46899	0.317238	4.37352
52	MYS	Malaysia	2001	27505.4	2.96092	6.68156	4.82124	24.9967	23310000000	63.0474	0.560765	0.354453	4.44787
52	MYS	Malaysia	2002	30006.4	3.03541	6.76595	4.90068	27.4433	23680000000	63.4892	0.65254	0.391667	4.53183
52	MYS	Malaysia	2003	32909.1	2.75832	5.83749	4.29791	30.6067	24700000000	64.0265	0.62622	0.447343	4.01269
52	MYS	Malaysia	2004	37911.6	2.51299	5.74142	4.1272	30.0345	26140000000	64.5952	0.5999	0.421242	3.79844
52	MYS	Malaysia	2005	42707.3	2.4422	5.49376	3.96798	27.9188	32010000000	65.132	0.60548	0.47411	3.6629
52	MYS	Malaysia	2006	46267.4	2.29564	5.40424	3.84994	28.4082	35720000000	65.4378	0.61106	0.377344	3.52224
52	MYS	Malaysia	2007	52872.3	2.21334	5.47961	3.84648	30.0051	43360000000	65.768	0.699765	0.34085	3.48257
52	MYS	Malaysia	2008	63138.5	2.25069	5.10717	3.67893	33.4395	47480000000	66.1512	0.78847	0.211274	3.39038
52	MYS	Malaysia	2009	55563.6	2.48108	5.04263	3.76186	35.4947	44450000000	66.6028	1.01001	0.190102	3.53711
52	MYS	Malaysia	2010	65904.8	2.27404	4.97297	3.6235	37.0289	57210000000	67.1007	1.03608	0.320044	3.36284
52	MYS	Malaysia	2011	72948.4	2.10323	4.53644	3.31984	36.1481	66100000000	67.5869	1.03342	0.285657	3.08888
52	MYS	Malaysia	2012	72593.5	2.00549	4.56173	3.28361	37.6123	79750000000	67.991	1.09269	0.306877	3.02465
52	MYS	Malaysia	2013	72509.9	1.96248	4.44885	3.20566	39.0746	85590000000	68.34	1.17772	0.35576	2.95479
52	MYS	Malaysia	2014	76818.3	1.98874	4.31377	3.15125	39.5086	87810000000	68.6543	1.26275	0.476436	2.92898
52	MYS	Malaysia	2015	68681.4	1.90608	3.96837	2.93722	45.5927	77950000000	68.9348	1.27945	0.384351	2.75027
52	MYS	Malaysia	2016	68086	1.97024	3.92913	2.94969	46.7621	76870000000	69.0806	1.41517	0.315204	2.78233
52	MYS	Malaysia	2017	74031	1.91228	4.00541	2.95884	43.7152	79980000000	69.2223	1.22802	0.277887	2.76757
52	MYS	Malaysia	2018	82399.3	1.96149	3.88711	2.9243	45.1254	86840000000	69.3331	1.04086	0.474806	2.76125
55	MMR	Myanmar	1995	326	0.0416684	0.30935	0.175509	5.26893	-34090000000	60.6502	0.11121	-1.5058	0.113535
55	MMR	Myanmar	1996	266.9	0.0333385	0.257164	0.145251	5.79557	-31080000000	61.1241	0.08553	-1.51893	0.092593
55	MMR	Myanmar	1997	245.6	0.0286207	0.234451	0.131536	6.3222	-28070000000	61.6032	0.05985	-1.53206	0.0819155
55	MMR	Myanmar	1998	319	0.039981	0.329808	0.184894	6.84884	-25070000000	62.0815	0.03417	-1.54519	0.114831
55	MMR	Myanmar	1999	490.5	0.057103	0.284927	0.171015	8.21082	-22060000000	62.5479	0.04406	-1.58931	0.127555
55	MMR	Myanmar	2000	573.2	0.05574	0.20586	0.1308	9.57281	-19050000000	62.994	0.11306	-1.63343	0.10712
55	MMR	Myanmar	2001	645.3	0.068989	0.278347	0.173668	10.9348	-16040000000	63.2474	0.07144	-1.63569	0.138575
55	MMR	Myanmar	2002	929.2	0.0934216	0.196165	0.144793	10.8813	-13040000000	63.4954	0.16216	-1.63795	0.135374
55	MMR	Myanmar	2003	703.6	0.0586284	0.156038	0.107333	10.8278	-10030000000	63.7324	0.153419	-1.61037	0.0956465
55	MMR	Myanmar	2004	888.3	0.0585015	0.110454	0.0844779	10.7744	-7021000000	63.9599	0.144679	-1.73343	0.080385
55	MMR	Myanmar	2005	1249.4	0.0709618	0.0934481	0.082205	10.7209	-4014000000	64.1872	0.135938	-1.66426	0.0814325
55	MMR	Myanmar	2006	1792.3	0.0883171	0.128965	0.108641	10.6674	-1006000000	64.3199	0.127197	-1.6535	0.106723
55	MMR	Myanmar	2007	2198.1	0.0914186	0.134816	0.113118	10.6139	2001000000	64.4836	0.118457	-1.69983	0.111017
55	MMR	Myanmar	2008	1868.7	0.0662005	0.160507	0.113354	11.5062	5009000000	64.6795	0.109716	-1.70055	0.103081
55	MMR	Myanmar	2009	2284	0.101494	0.190395	0.145945	12.3985	8016000000	64.9027	0.100975	-1.75164	0.139011
55	MMR	Myanmar	2010	2527.2	0.0867374	0.22742	0.157079	13.2908	11810000000	65.1485	0.0922347	-1.73936	0.140449
55	MMR	Myanmar	2011	2517.6	0.0721841	0.278449	0.175316	14.183	15770000000	65.5191	0.083494	-1.6142	0.141773
55	MMR	Myanmar	2012	2461.7	0.0676747	0.259797	0.163736	13.5342	15360000000	65.8896	0.0747533	-1.38298	0.132596
55	MMR	Myanmar	2013	2543.8	0.0685197	0.408358	0.238439	14.4145	18080000000	66.2631	0.0660127	-1.30458	0.167274
55	MMR	Myanmar	2014	2827.1	0.0728372	0.467447	0.270142	15.2948	18660000000	66.6403	0.057272	-1.19318	0.18452
55	MMR	Myanmar	2015	4206	0.116253	0.61787	0.367062	16.175	19580000000	67.0141	0.0485313	-1.15297	0.26801
55	MMR	Myanmar	2016	4704.6	0.135673	0.725584	0.430628	17.0553	19680000000	67.3172	0.0397907	-0.825853	0.313755
55	MMR	Myanmar	2017	4990.7	0.128412	0.632418	0.380415	17.9356	20890000000	67.5922	0.03105	-0.89081	0.284974
55	MMR	Myanmar	2018	5508.7	0.130627	0.519272	0.32495	18.8159	20560000000	67.8443	0.0223093	-0.939839	0.260444
57	PHL	Philippines	1995	11643.6	1.48869	2.76016	2.12442	27.3166	16460000000	57.1457	0.18415	-0.220177	2.02707
57	PHL	Philippines	1996	13305	1.66324	3.60254	2.63289	28.8128	19410000000	57.377	0.17679	-0.133473	2.44783
57	PHL	Philippines	1997	14656.5	1.71016	4.12885	2.91951	28.1543	20110000000	57.5838	0.16943	-0.0467682	2.65725
57	PHL	Philippines	1998	11886.2	1.49153	3.79547	2.6435	27.4958	16920000000	57.7871	0.16207	0.0399364	2.3793
57	PHL	Philippines	1999	14348.7	1.67185	2.81528	2.24357	28.7552	17210000000	58.0112	0.15471	-0.155026	2.1695
57	PHL	Philippines	2000	14771.9	1.43706	2.05579	1.74642	29.5529	16210000000	58.2617	0.14735	-0.349988	1.7188
57	PHL	Philippines	2001	12032.4	1.28715	2.37383	1.83049	30.3505	14450000000	58.4626	0.13999	-0.324245	1.74799
57	PHL	Philippines	2002	12403.9	1.24835	2.94969	2.09902	30.179	15470000000	58.6819	0.13263	-0.298503	1.91892
57	PHL	Philippines	2003	13344	1.11308	2.61792	1.8655	29.0722	16210000000	58.9136	0.12527	-0.438562	1.70703
57	PHL	Philippines	2004	15155.3	0.999314	2.38277	1.69104	28.3605	17620000000	59.162	0.116095	-0.572142	1.54309
57	PHL	Philippines	2005	16193.4	0.920777	2.28818	1.60448	27.5181	19530000000	59.4497	0.10692	-0.396238	1.45152
57	PHL	Philippines	2006	18869.1	0.930958	2.29057	1.61077	27.8425	23900000000	59.8326	0.10595	-0.545618	1.46028
57	PHL	Philippines	2007	21382.5	0.890398	2.17282	1.53161	28.5008	29440000000	60.2692	0.10498	-0.49003	1.39092
57	PHL	Philippines	2008	22023.7	0.780969	1.86883	1.3249	29.1592	34540000000	60.782	0.106995	-0.546867	1.2081
57	PHL	Philippines	2009	19738.4	0.878072	2.15861	1.51834	28.4896	32790000000	61.3383	0.10901	-0.537821	1.37674
57	PHL	Philippines	2010	25317.9	0.869896	2.14315	1.50653	29.5638	42510000000	61.8716	0.110615	-0.539151	1.3654
57	PHL	Philippines	2011	24890.5	0.714114	1.80345	1.25878	30.796	44420000000	62.1502	0.11222	-0.454597	1.13484
57	PHL	Philippines	2012	27420.2	0.754218	1.91338	1.3338	31.2065	52200000000	62.404	0.122145	-0.376144	1.20129
57	PHL	Philippines	2013	27988	0.754213	1.92984	1.34203	33.5228	59000000000	62.629	0.13207	-0.302625	1.20645
57	PHL	Philippines	2014	30606	0.788901	2.02765	1.40827	35.6269	62060000000	62.8561	0.14445	-0.192119	1.26476
57	PHL	Philippines	2015	28570.9	0.790251	2.44512	1.61769	35.5764	68130000000	63.1159	0.15683	-0.239301	1.39006
57	PHL	Philippines	2016	27644.3	0.797754	3.02392	1.91084	35.5259	79650000000	63.3154	0.16921	-0.345871	1.55317
57	PHL	Philippines	2017	30461.7	0.784323	3.02654	1.90543	35.4755	84230000000	63.5949	0.18159	-0.33722	1.54071
57	PHL	Philippines	2018	31940.6	0.757933	3.13252	1.94523	35.425	94630000000	63.9144	0.19397	-0.335153	1.54086
61	SGP	Singapore	1995	25151.8	3.23982	6.44626	4.84304	66.0505	29140000000	73.6299	1.22418	1.45923	4.56998
61	SGP	Singapore	1996	28937.2	3.63918	6.44724	5.04321	66.9024	36470000000	73.6152	1.31991	1.46229	4.84383
61	SGP	Singapore	1997	28717.8	3.36868	6.3629	4.86579	67.7543	38480000000	73.7639	1.41564	1.46536	4.62975
61	SGP	Singapore	1998	25442	3.20576	6.0791	4.64243	68.6063	32590000000	74.084	1.73707	1.46842	4.41454
61	SGP	Singapore	1999	25731.6	3.01493	5.85652	4.43573	69.4582	29830000000	74.497	1.81624	1.4942	4.20202
61	SGP	Singapore	2000	27785.7	2.7236	5.56273	4.14316	70.3101	31060000000	74.9058	1.81699	1.51998	3.89238
61	SGP	Singapore	2001	26871.2	2.89422	5.40091	4.14756	71.162	27740000000	74.8864	2.00931	1.49661	3.95366
61	SGP	Singapore	2002	27538.1	2.78506	4.45151	3.61828	72.014	24760000000	74.8682	2.03282	1.47323	3.52104
61	SGP	Singapore	2003	30599.5	2.56307	3.41511	2.98909	72.8659	24180000000	74.9668	1.99679	1.40416	2.95857
61	SGP	Singapore	2004	35772.8	2.37044	3.53042	2.95043	73.7178	27930000000	75.2313	2.07859	1.48624	2.89286
61	SGP	Singapore	2005	39990.4	2.28267	3.43215	2.85741	74.5698	29640000000	75.5984	2.14812	1.47812	2.79901
61	SGP	Singapore	2006	43649.4	2.16092	3.56644	2.86368	75.4217	34310000000	76.0513	2.11661	1.43349	2.77611
61	SGP	Singapore	2007	51007.5	2.13111	3.42481	2.77796	76.2736	44110000000	76.641	2.31988	1.47469	2.7016
61	SGP	Singapore	2008	49679.1	1.76862	3.72751	2.74807	77.1255	54170000000	77.3745	2.59674	1.52835	2.5676
61	SGP	Singapore	2009	49396.2	2.20398	3.75925	2.98161	77.9775	55990000000	78.1294	2.12924	1.46298	2.87842
61	SGP	Singapore	2010	61981.4	2.1379	3.98093	3.05941	78.8294	61320000000	78.746	1.93137	1.46557	2.91733
61	SGP	Singapore	2011	69506.4	2.00422	3.94771	2.97596	79.6813	70580000000	78.6009	2.07065	1.46891	2.81284
61	SGP	Singapore	2012	70787.8	1.95578	3.63453	2.79515	80.5333	77990000000	78.4411	1.91939	1.56807	2.66615
61	SGP	Singapore	2013	71402.3	1.93351	3.58282	2.75816	81.3852	84730000000	78.3688	1.92335	1.54298	2.632
61	SGP	Singapore	2014	70558.9	1.82825	3.36859	2.59842	82.2371	88560000000	78.3662	2.08464	1.56664	2.48166
61	SGP	Singapore	2015	72594.6	2.01885	3.37693	2.69789	83.0891	83850000000	78.3206	2.18198	1.59218	2.61104
61	SGP	Singapore	2016	73336.3	2.12519	3.26478	2.69498	83.941	83000000000	77.9423	2.07629	1.60758	2.63406
61	SGP	Singapore	2017	76893	1.98971	3.38067	2.68519	84.7929	86820000000	77.2076	1.92465	1.62292	2.59356
61	SGP	Singapore	2018	83285.2	1.98559	3.31484	2.65022	88.8865	85130000000	76.2583	1.77301	1.63895	2.56552
64	THA	Thailand	1995	31994.2	4.09552	8.45785	6.27668	19.8354	69950000000	67.4402	0.13622	0.159013	5.88551
64	THA	Thailand	1996	32094.4	4.01474	7.80245	5.90859	20.4906	76240000000	67.9048	0.11918	0.199074	5.59686
64	THA	Thailand	1997	31781.1	3.71028	6.46848	5.08938	22.8461	51980000000	68.3439	0.10214	0.239136	4.89896
64	THA	Thailand	1998	28173.7	3.53768	5.4759	4.50679	26.7066	25180000000	68.7618	0.17525	0.279198	4.40136
64	THA	Thailand	1999	29775.8	3.47426	5.60105	4.53765	32.5918	25850000000	69.1454	0.24836	0.307523	4.41129
64	THA	Thailand	2000	32217.4	3.14193	5.86093	4.50143	34.8795	27270000000	69.4876	0.24471	0.335849	4.29123
64	THA	Thailand	2001	29984	3.21369	5.8636	4.53865	39.0711	27040000000	69.8467	0.25231	0.283758	4.34094
64	THA	Thailand	2002	31943.1	3.21934	5.69764	4.45849	39.9951	29430000000	70.1557	0.23055	0.231666	4.28283
64	THA	Thailand	2003	37015	3.09302	5.60162	4.34732	40.95	35070000000	70.4299	0.24534	0.135714	4.16244
64	THA	Thailand	2004	43617.2	2.88173	5.58846	4.2351	42.0736	42990000000	70.6944	0.23828	-0.0278273	4.01304
64	THA	Thailand	2005	48223	2.7487	6.09929	4.42399	44.5769	52470000000	70.96	0.21889	-0.0408572	4.09452
64	THA	Thailand	2006	58009.8	2.86781	5.90609	4.38695	44.8578	59530000000	71.2017	0.23271	-0.269149	4.11553
64	THA	Thailand	2007	70784.8	2.95235	5.52081	4.23658	49.0348	66940000000	71.4239	0.2008	-0.276343	4.03724
64	THA	Thailand	2008	77442.9	2.75194	5.77092	4.26143	48.6716	77060000000	71.6242	0.20331	-0.319685	3.98512
64	THA	Thailand	2009	73278	3.26431	5.45839	4.36135	49.4027	65100000000	71.7924	0.23455	-0.322551	4.22112
64	THA	Thailand	2010	84510.7	2.90857	6.16536	4.53696	50.3747	81840000000	71.9193	0.298005	-0.352617	4.23466
64	THA	Thailand	2011	95632.2	2.75114	5.91685	4.33399	52.2557	95810000000	71.8231	0.36146	-0.276434	4.03461
64	THA	Thailand	2012	99001.8	2.73097	6.32703	4.529	50.679	107300000000	71.7453	0.40155	-0.264461	4.1568
64	THA	Thailand	2013	102789	2.77785	6.16552	4.47168	49.8534	106700000000	71.6685	0.44164	-0.288533	4.13846
64	THA	Thailand	2014	104662	2.70608	5.52853	4.1173	50.1801	100500000000	71.5662	0.47988	-0.301933	3.8679
64	THA	Thailand	2015	103594	2.87079	5.58573	4.22826	49.7334	98430000000	71.4238	0.61609	-0.327082	4.00443
64	THA	Thailand	2016	108463	3.13598	5.20944	4.17271	49.2868	98020000000	71.3483	0.77817	-0.316242	4.04187
64	THA	Thailand	2017	118125	3.04734	5.29915	4.17324	48.8402	105500000000	71.2092	1.00179	-0.269379	4.0185
64	THA	Thailand	2018	126372	3.00507	5.34482	4.17495	48.3936	115300000000	71.0121	1.22541	-0.275433	4.00769
66	VNM	Viet Nam	1995	2313.2	0.295692	0.941157	0.618425	2.79579	5271000000	58.6045	0.194511	-0.427821	0.527535
66	VNM	Viet Nam	1996	3192.6	0.398851	1.26789	0.833371	4.05187	6490000000	59.0672	0.194257	-0.452874	0.711126
66	VNM	Viet Nam	1997	3767.9	0.439158	1.30334	0.871251	6.86556	7167000000	59.6975	0.194002	-0.477926	0.756554
66	VNM	Viet Nam	1998	3971.5	0.497858	1.65133	1.07459	9.67784	7352000000	60.4468	0.193748	-0.502979	0.906712
66	VNM	Viet Nam	1999	4749.8	0.55309	1.62773	1.09041	10.638	7373000000	61.2324	0.193493	-0.495474	0.948832
66	VNM	Viet Nam	2000	6003.9	0.584492	1.62183	1.10316	9.46467	8618000000	62.0069	0.193239	-0.487969	0.973626
66	VNM	Viet Nam	2001	6672.1	0.713909	1.7614	1.23766	9.52937	9528000000	62.9899	0.192984	-0.533114	1.12138
66	VNM	Viet Nam	2002	7115.8	0.716159	1.97111	1.34364	9.79335	10920000000	63.8377	0.19273	-0.578258	1.18812
66	VNM	Viet Nam	2003	8001.9	0.667544	2.08849	1.37802	10.1851	13190000000	64.6239	0.192476	-0.572482	1.18074
66	VNM	Viet Nam	2004	10174.2	0.671019	2.09642	1.38372	13.1725	15110000000	65.4532	0.192221	-0.588165	1.18606
66	VNM	Viet Nam	2005	12717.7	0.723721	2.18976	1.45674	16.1599	18020000000	66.3533	0.191967	-0.46686	1.25888
66	VNM	Viet Nam	2006	15118.8	0.746411	2.43035	1.58838	16.782	20820000000	67.0803	0.191712	-0.545175	1.34686
66	VNM	Viet Nam	2007	16150.6	0.672997	3.19101	1.932	18.4828	27180000000	67.8845	0.191458	-0.53324	1.46545
66	VNM	Viet Nam	2008	23312.2	0.8273	3.17369	2.00049	19.0638	31530000000	68.6889	0.191203	-0.55578	1.62037
66	VNM	Viet Nam	2009	24083.3	1.07188	3.65959	2.36574	20.2306	35890000000	69.3745	0.190949	-0.528866	1.98057
66	VNM	Viet Nam	2010	28235.5	0.970587	3.28766	2.12912	22.8209	37840000000	69.8828	0.190694	-0.573204	1.78633
66	VNM	Viet Nam	2011	34682.2	0.996167	3.13202	2.06409	24.9485	36350000000	70.1955	0.19044	-0.542269	1.76636
66	VNM	Viet Nam	2012	40865.2	1.12529	3.1959	2.16059	25.1867	37710000000	70.3903	0.282015	-0.528478	1.89639
66	VNM	Viet Nam	2013	47602.1	1.28463	3.58766	2.43614	25.1918	40480000000	70.4616	0.37359	-0.502598	2.14681
66	VNM	Viet Nam	2014	53215.6	1.37383	3.93699	2.65541	30.7155	44380000000	70.429	0.40736	-0.475203	2.32567
66	VNM	Viet Nam	2015	55353.1	1.53442	4.78002	3.15722	29.0735	47640000000	70.3118	0.44113	-0.411627	2.70824
66	VNM	Viet Nam	2016	59272.2	1.71426	5.43413	3.57419	28.545	48610000000	70.1383	0.483935	-0.325431	3.05213
66	VNM	Viet Nam	2017	68796.3	1.77673	5.79608	3.78641	28.0165	53220000000	69.8714	0.52674	-0.335972	3.20906
66	VNM	Viet Nam	2018	76570.1	1.82284	5.83575	3.82929	27.488	58490000000	69.5523	0.569545	-0.353362	3.26154

## Sheet: RCEP-data (stata)
id	ctr	country	time	LnIIT	SPO	SPI	SPV	HU	Capital	Labor	RD	INS	SP(geometric mean)	FDI	OPENNESS
1	AUS	Australia	1995	10.1048	3.12977	7.11446	5.12211	70.6886	25.1607	66.5726	1.74152	1.6241	4.71875	23.311	3.43887
1	AUS	Australia	1996	10.2104	3.39966	6.99721	5.19843	75.6478	24.2118	66.5557	1.6665	1.59927	4.87731	22.2406	3.44707
1	AUS	Australia	1997	10.2519	3.3061	7.61857	5.46234	80.9066	24.0911	66.5982	1.59148	1.57443	5.01874	22.8139	3.38909
1	AUS	Australia	1998	10.1293	3.1458	9.42899	6.2874	83.0013	25.2194	66.6764	1.51645	1.5496	5.44626	22.7514	3.4083
1	AUS	Australia	1999	10.1373	2.94588	8.88127	5.91358	85.096	25.4426	66.7482	1.54602	1.60213	5.115	21.5163	3.47282
1	AUS	Australia	2000	10.2384	2.72213	7.60229	5.16221	87.1907	25.9875	66.7939	1.57558	1.65466	4.54911	23.4246	3.48458
1	AUS	Australia	2001	10.1832	2.83198	7.52778	5.17988	89.2854	23.277	66.9279	1.66359	1.61035	4.6172	23.0935	3.51563
1	AUS	Australia	2002	10.1164	2.49099	7.41384	4.95242	91.38	24.369	67.0481	1.75161	1.56604	4.29742	23.4111	3.55242
1	AUS	Australia	2003	10.2284	2.30895	7.354	4.83147	93.4747	26.1093	67.1532	1.80308	1.59972	4.12068	22.9194	3.53174
1	AUS	Australia	2004	10.4657	2.31374	7.26723	4.79049	95.5694	26.7265	67.2454	1.85456	1.66846	4.10055	24.4821	3.46549
1	AUS	Australia	2005	10.64	2.37593	7.74078	5.05835	97.6641	27.0984	67.3141	2.02004	1.57154	4.28853		3.5076
1	AUS	Australia	2006	10.7001	2.1894	7.78295	4.98617	99.7588	27.8783	67.4831	2.18552	1.56407	4.12795	24.1443	3.56135
1	AUS	Australia	2007	10.8801	2.2125	7.81768	5.01509	101.853	27.4645	67.6175	2.29461	1.59647	4.15892	24.5165	3.58214
1	AUS	Australia	2008	11.0254	2.17991	7.38366	4.78179	103.948	28.2638	67.6837	2.4037	1.61616	4.01195	24.5344	3.60462
1	AUS	Australia	2009	10.8086	2.20265	9.09008	5.64637	106.043	27.6353	67.6715	2.38978	1.59289	4.47462	24.0802	3.54005
1	AUS	Australia	2010	10.9652	1.98775	7.40056	4.69415	108.137	27.0942	67.5911	2.37586	1.59537	3.83542	24.2843	3.58754
1	AUS	Australia	2011	11.0417	1.79362	7.52091	4.65727	110.232	26.0487	67.3338	2.23765	1.62187	3.67283	24.9068	3.60835
1	AUS	Australia	2012	11.0176	1.67911	8.14907	4.91409	112.327	27.4321	67.0838	2.20817	1.60964	3.69908	24.7768	3.51088
1	AUS	Australia	2013	11.0651	1.72442	7.80572	4.76507	114.422	27.8617	66.8268	2.1787	1.5787	3.66883	24.7123	3.44721
1	AUS	Australia	2014	10.927	1.43728	7.26288	4.35008	116.516	26.8916	66.5514	2.04894	1.60688	3.23091	24.8696	3.48207
1	AUS	Australia	2015	10.9374	1.55741	7.22816	4.39279	118.611	26.1982	66.258	1.91918	1.55019	3.35518	24.5713	3.37794
1	AUS	Australia	2016	11	1.7286	7.02646	4.37753	120.966	25.3019	65.9066	1.89692	1.57268	3.4851	24.4845	3.47075
1	AUS	Australia	2017	11.0051	1.55099	6.66199	4.10649	113.142	23.9579	65.5309	1.87466	1.53612	3.21445	24.5798	3.54388
1	AUS	Australia	2018	10.9555	1.36036	6.21624	3.7883	107.808	24.3475	65.1529	1.8524	1.57533	2.90798	24.8423	3.53719
2	JPN	Japan	1995	12.7008	42.0158	30.1487	36.0822	39.1106	30.5986	69.4563	2.61444	1.0859	35.591	17.5403	2.64242
2	JPN	Japan	1996	12.622	37.9502	29.5296	33.7399	40.9261	31.5864	69.2709	2.69206	1.07633	33.4762		2.7368
2	JPN	Japan	1997	12.6395	36.0414	27.9997	32.0206	42.7415	30.5877	69.0427	2.76968	1.06675	31.7671	21.6355	2.82796
2	JPN	Japan	1998	12.559	35.7555	29.4554	32.6055	44.557	29.2826	68.7865	2.87363	1.05718	32.4529	21.6436	2.79173
2	JPN	Japan	1999	12.6236	35.429	29.9365	32.6828	46.2263	28.9042	68.5151	2.89283	1.09406	32.5672	23.4179	2.75332
2	JPN	Japan	2000	12.7773	34.5395	28.9925	31.766	47.2473	28.4823	68.2317	2.90569	1.13095	31.6447	23.0935	2.84981
2	JPN	Japan	2001	12.587	31.3787	27.7696	29.5742	48.2684	27.7257	67.9136	2.97183	1.06029	29.5191	22.3186	2.84509
2	JPN	Japan	2002	12.58	29.3004	25.4977	27.3991	49.2895	26.2491	67.6031	3.01394	0.989632	27.333	23.1743	2.89171
2	JPN	Japan	2003	12.7038	27.4975	24.3618	25.9297	50.3105	25.708	67.2818	3.04295	1.13961	25.8822	22.8946	2.93981
2	JPN	Japan	2004	12.8741	25.7806	23.2015	24.491	51.3316	25.3219	66.9246	3.02952	1.17741	24.4571	22.7422	3.03736
2	JPN	Japan	2005	12.9161	23.2026	21.9117	22.5572	52.3527	25.8953	66.5178	3.18099	1.17449	22.548	22.4207	3.13511
2	JPN	Japan	2006	12.9791	21.4371	22.3913	21.9142	53.3737	26.0322	66.1353	3.27844	1.27258	21.909		3.28234
2	JPN	Japan	2007	13.0664	19.7501	21.1089	20.4295	54.3948	25.393	65.7156	3.3396	1.18836	20.4182	23.796	3.37363
2	JPN	Japan	2008	13.1467	18.2308	19.5495	18.8901	55.4159	25.2986	65.2516	3.33718	1.1817	18.8786	23.926	3.40896
2	JPN	Japan	2009	12.8622	17.1769	18.8635	18.0202	56.437	23.634	64.7317	3.2314	1.20344	18.0005	23.2247	3.06405
2	JPN	Japan	2010	13.1424	17.5696	18.5916	18.0806	57.458	22.6255	64.1471	3.13708	1.22555	18.0734	22.7301	3.23545
2	JPN	Japan	2011	13.1858	15.334	17.5184	16.4262	58.4791	23.3595	63.5357	3.24477	1.24859	16.3898		3.29323
2	JPN	Japan	2012	13.1747	14.5342	17.7304	16.1323	59.5002	23.7723	62.8796	3.20908	1.26568	16.053	20.12	3.29043
2	JPN	Japan	2013	13.0464	12.5239	16.3091	14.4165	60.5212	24.5587	62.2085	3.31496	1.32704	14.2917	23.0935	3.39128
2	JPN	Japan	2014	13.0531	12.0619	16.7541	14.408	61.5423	25.0766	61.5688	3.40022	1.37602	14.2157	23.709	3.42362
2	JPN	Japan	2015	12.9797	12.0208	15.8464	13.9336	62.5634	24.9719	60.9913	3.28165	1.35722	13.8017	22.3815	3.35481
2	JPN	Japan	2016	13.0279	13.1584	16.138	14.6482	63.5844	24.7602	60.4938	3.15786	1.36116	14.5722	24.4368	3.22036
2	JPN	Japan	2017	13.0885	12.4779	15.5072	13.9926	63.807	25.0051	60.0761	3.20798	1.36655	13.9103	23.6571	3.32478
2	JPN	Japan	2018	13.1271	11.9559	15.9123	13.9341	64.1038	25.1936	59.7268	3.27512	1.34104	13.793	23.9541	3.38489
3	KOR	Korea	1995	11.2763	10.1058	12.8925	11.4991	48.3263	37.1161	70.9929	2.18402	0.587209	11.4144	21.6355	3.82691
3	KOR	Korea	1996	11.2989	10.104	13.05	11.577	53.7302	37.4959	71.0386	2.21616	0.556087	11.4829	21.7457	3.82642
3	KOR	Korea	1997	11.3519	9.94115	13.4552	11.6982	69.2393	35.6441	71.3371	2.2483	0.524966	11.5655	21.9172	3.89754
3	KOR	Korea	1998	11.2775	9.92438	11.0097	10.467	66.5222	30.7592	71.7491	2.11026	0.493845	10.4529	22.5134	4.07501
3	KOR	Korea	1999	11.3984	10.4038	12.0125	11.2082	72.3455	29.99	72.0648	2.01567	0.545973	11.1793	23.0935	3.96936
3	KOR	Korea	2000	11.5527	10.1455	13.5248	11.8351	76.6555	31.7425	72.1992	2.12519	0.5981	11.7139	23.1656	4.05614
3	KOR	Korea	2001	11.4474	10.0357	12.9518	11.4938	79.5694	30.7468	72.3767	2.27865	0.646142	11.4009	22.5981	3.97469
3	KOR	Korea	2002	11.534	10.2942	12.4323	11.3632	82.1456	30.389	72.3728	2.20774	0.694183	11.3128	22.4244	3.91512
3	KOR	Korea	2003	11.6983	10.0619	12.4189	11.2404	84.3598	31.2651	72.2767	2.27722	0.675807	11.1785	22.6706	3.97084
3	KOR	Korea	2004	11.935	10.0841	12.3321	11.2081	87.4889	31.0262	72.2341	2.44214	0.694281	11.1516	23.311	4.09938
3	KOR	Korea	2005	12.0714	9.96946	12.6103	11.2899	91.6936	30.4738	72.3095	2.5229	0.776066	11.2124	23.3333	4.06672
3	KOR	Korea	2006	12.1646	9.49736	13.776	11.6367	97.0522	30.5033	72.4472	2.71934	0.687867	11.4384	22.9381	4.09895
3	KOR	Korea	2007	12.3039	9.21902	13.7914	11.5052	101.928	30.1449	72.6279	2.87258	0.839693	11.2758	22.9014	4.12894
3	KOR	Korea	2008	12.3229	8.01091	13.2725	10.6417	104.093	31.0029	72.8446	2.98887	0.702151	10.3114	23.1392	4.40493
3	KOR	Korea	2009	12.2251	9.09768	12.6221	10.8599	104.278	30.8719	73.0504	3.14669	0.763526	10.716	22.9227	4.28688
3	KOR	Korea	2010	12.4823	9.09466	12.6337	10.8642	102.791	30.2273	73.2051	3.31578	0.779976	10.7191	22.9746	4.35584
3	KOR	Korea	2011	12.6437	8.94168	13.1144	11.0281	100.747	30.1596	73.2828	3.59199	0.822507	10.8289	23.0026	4.45607
3	KOR	Korea	2012	12.6662	8.76093	12.4816	10.6213	97.4276	29.5618	73.3532	3.8504	0.767595	10.4571	22.9746	4.42482
3	KOR	Korea	2013	12.7516	9.34653	11.9299	10.6382	95.6086	29.0883	73.4044	3.95124	0.778249	10.5595	23.2727	4.3623
3	KOR	Korea	2014	12.7798	9.19439	11.4583	10.3263	94.8521	28.9623	73.4137	4.07786	0.767554	10.2641	22.9501	4.3043
3	KOR	Korea	2015	12.7139	9.23335	11.1253	10.1793	94.3398	29.0041	73.3589	3.9782	0.70397	10.1353	22.1343	4.18535
3	KOR	Korea	2016	12.6928	9.43189	11.2026	10.3172	94.0336	29.72	73.1641	3.98704	0.766718	10.2792	23.2165	4.09607
3	KOR	Korea	2017	12.7888	9.27289	11.3784	10.3256	94.3497	31.5086	72.9223	4.29206	0.813878	10.2718	23.6081	4.17119
3	KOR	Korea	2018	12.8576	9.14987	10.6505	9.9002	95.8642	30.371	72.6081	4.52753	0.909884	9.87172	23.2247	4.19111
4	NZL	New Zealand	1995	8.90991	0.946972	1.52066	1.23382	58.2599	22.4186	65.4372	1.14911	1.7594	1.20001	21.7706	3.76545
4	NZL	New Zealand	1996	9.00185	1.01457	1.52079	1.26768	59.2618	22.341	65.3545	1.1028	1.7672	1.24215	22.0894	3.72492
4	NZL	New Zealand	1997	9.01604	0.960006	1.50887	1.23444	60.3207	22.155	65.3112	1.05649	1.775	1.20355	21.3756	3.77274
4	NZL	New Zealand	1998	8.84279	0.868202	1.5862	1.2272	61.3795	20.5584	65.3251	1.01018	1.7828	1.17352	21.3276	3.7777
4	NZL	New Zealand	1999	8.89733	0.85169	1.67273	1.26221	62.4384	21.8686	65.3859	0.96387	1.76754	1.19358	20.6635	3.81977
4	NZL	New Zealand	2000	8.96703	0.76275	1.30575	1.03425	63.4973	20.8476	65.4683	1.03208	1.75227	0.997978		3.94527
4	NZL	New Zealand	2001	8.95806	0.830958	1.34992	1.09044	64.5562	21.4962	65.6744	1.10029	1.7359	1.05912	19.3723	3.9158
4	NZL	New Zealand	2002	8.99711	0.812576	1.37618	1.09438	65.6151	21.9421	65.8571	1.1246	1.71953	1.05747	21.7706	3.78806
4	NZL	New Zealand	2003	9.18793	0.815081	1.49034	1.15271	66.674	23.2521	66.0313	1.14891	1.75717	1.10216		3.68279
4	NZL	New Zealand	2004	9.3857	0.785065	1.50577	1.14542	67.7328	24.2156	66.21	1.13467	1.85425	1.08726	21.5648	3.73535
4	NZL	New Zealand	2005	9.44026	0.715003	1.49043	1.10272	68.7917	24.7515	66.3921	1.12043	1.72023	1.03231	21.3704	3.73281
4	NZL	New Zealand	2006	9.47479	0.642109	1.33373	0.98792	69.8506	23.9193	66.466	1.13848	1.69657	0.925419	21.7914	3.7792
4	NZL	New Zealand	2007	9.66938	0.658354	1.37846	1.01841	70.9095	23.914	66.5215	1.15653	1.71223	0.952635	22.1911	3.74123
4	NZL	New Zealand	2008	9.71293	0.58574	1.20071	0.893226	71.9684	22.7047	66.5467	1.20441	1.71594	0.838633	21.6749	3.88744
4	NZL	New Zealand	2009	9.50667	0.597799	1.07833	0.838064	73.0273	20.1647	66.5258	1.2523	1.7582	0.802885		3.72841
4	NZL	New Zealand	2010	9.75773	0.593418	1.06412	0.828769	74.0861	19.7543	66.4498	1.24147	1.76379	0.79465	19.4715	3.74537
4	NZL	New Zealand	2011	9.90006	0.571632	1.01815	0.794891	75.145	19.9643	66.2132	1.23065	1.83436	0.762894	21.0453	3.79394
4	NZL	New Zealand	2012	9.88229	0.538355	1.01393	0.776142	76.2039	20.7605	66.0024	1.1922	1.80659	0.738819	22.0713	3.75843
4	NZL	New Zealand	2013	9.98148	0.582461	1.03022	0.806338	77.2628	21.3463	65.8021	1.15375	1.81123	0.774635		3.72392
4	NZL	New Zealand	2014	9.95788	0.544132	1.05199	0.79806	77.9813	22.4789	65.5968	1.19302	1.85613	0.756584	21.9019	3.73279
4	NZL	New Zealand	2015	9.79138	0.494217	0.994955	0.744586	80.5634	22.959	65.382	1.2323	1.86041	0.70123		3.68442
4	NZL	New Zealand	2016	9.78986	0.51481	1.03617	0.775489	81.7704	22.6998	65.1903	1.28961	1.86188	0.730363	21.3545	3.60986
4	NZL	New Zealand	2017	9.91856	0.522436	1.05754	0.78999	82.0332	23.1208	64.9544	1.34692	1.86045	0.743303	21.4604	3.63196
4	NZL	New Zealand	2018	9.92926	0.486641	0.983999	0.73532	82.983	23.77	64.6941	1.40423	1.81084	0.691993	21.6826	3.67196
5	BRN	Brunei Darussalam	1995	4.21509	0.008653	0.26643	0.137541	2.70671	36.6709	64.2087	-0.00158	0.7725	0.048015	20.1837	4.55292
5	BRN	Brunei Darussalam	1996	4.29592	0.009168	0.294259	0.151714	5.02199	41.3018	64.5968	0.00092	0.692704	0.051941	20.2986	4.5773
5	BRN	Brunei Darussalam	1997	4.53367	0.010849	0.251699	0.131274	7.33727	35.5013	65.0979	0.00342	0.612908	0.052257	20.3694	4.49818
5	BRN	Brunei Darussalam	1998	4.47506	0.011004	0.207739	0.109372	9.65255	33.8188	65.6741	0.00592	0.533112	0.047812	20.1664	4.48988
5	BRN	Brunei Darussalam	1999	4.23989	0.008068	0.175137	0.091603	11.9678	21.3804	66.3045	0.00842	0.550105	0.037589	20.4329	4.44546
5	BRN	Brunei Darussalam	2000	5.15963	0.01692	0.114959	0.06594	12.6871	12.9578	66.9749	0.01092	0.567097	0.044104	20.1254	4.42465
5	BRN	Brunei Darussalam	2001	4.751	0.012368	0.12742	0.069894	14.2408	14.6367	67.3927	0.01342	0.543883	0.039697	17.9214	4.45062
5	BRN	Brunei Darussalam	2002	4.85437	0.012898	0.180801	0.09685	13.9176	21.2049	67.881	0.01592	0.520668	0.04829	19.2536	4.49962
5	BRN	Brunei Darussalam	2003	4.6171	0.008433	0.1107	0.059566	14.0062	14.984	68.3523	0.01842	0.509708	0.030553	18.6358	4.47344
5	BRN	Brunei Darussalam	2004	4.38701	0.005295	0.09394	0.049617	14.6859	13.4273	68.7889	0.03701	0.468541	0.022303	18.5429	4.41038
5	BRN	Brunei Darussalam	2005	3.7329	0.002374	0.091952	0.047163	14.5607	11.3524	69.2159	0.054197	0.406458	0.014775	18.9803	4.39698
5	BRN	Brunei Darussalam	2006	4.56539	0.004735	0.091461	0.048098	14.5046	10.4621	69.4196	0.071384	0.361021	0.020811	18.291	4.39668
5	BRN	Brunei Darussalam	2007	4.69775	0.004562	0.108158	0.05636	15.0122	12.9878	69.7217	0.088571	0.430501	0.022213	19.3685	4.37905
5	BRN	Brunei Darussalam	2008	4.78499	0.00424	0.113306	0.058773	15.7389	13.6762	70.0565	0.105759	0.456237	0.021919	19.2182	4.49495
5	BRN	Brunei Darussalam	2009	5.18962	0.007976	0.128447	0.068212	16.766	17.5489	70.3698	0.122946	0.740359	0.032009	19.6024	4.49876
5	BRN	Brunei Darussalam	2010	4.90676	0.00464	0.103568	0.054104	15.4591	23.5303	70.6512	0.140133	0.713574	0.021921	19.9914	4.42479
5	BRN	Brunei Darussalam	2011	5.39771	0.006334	0.137985	0.072159	17.4043	25.9093	71.0476	0.15732	0.706292	0.029562	20.3536	4.46448
5	BRN	Brunei Darussalam	2012	5.42274	0.006226	0.13635	0.071288	22.4297	32.7612	71.3052	0.174507	0.622888	0.029136	20.5782	4.46599
5	BRN	Brunei Darussalam	2013	4.99789	0.003989	0.162211	0.0831	24.3401	39.4693	71.4805	0.191694	0.630833	0.025436	20.4697	4.42157
5	BRN	Brunei Darussalam	2014	5.73657	0.007988	0.117933	0.062961	32.0204	27.2749	71.6472	0.208881	0.618622	0.030693	20.1576	4.41293
5	BRN	Brunei Darussalam	2015	5.21003	0.00506	0.113105	0.059082	31.3006	35.0271	71.8373	0.226069	0.563548	0.023924	18.9572	4.30548
5	BRN	Brunei Darussalam	2016	5.37713	0.006242	0.091021	0.048631	31.9242	34.3684	71.8159	0.243256	0.510133	0.023836		4.19356
5	BRN	Brunei Darussalam	2017	5.51464	0.006388	0.095833	0.05111	33.565	34.5837	71.9363	0.260443	0.571804	0.024742	19.964	4.2679
5	BRN	Brunei Darussalam	2018	5.60175	0.006425	0.11542	0.060922	31.2118	40.8843	72.1004	0.27763	0.620057	0.027232	20.0616	4.37129
6	KHM	Cambodia	1995	6.23715	0.065366	0.163301	0.114333	1.31497	13.9175	50.4917	0.012953	-0.784139	0.103316	18.8328	4.08328
6	KHM	Cambodia	1996	5.92773	0.046879	0.155591	0.101235	1.58191	12.6747	50.6808	0.018217	-0.836528	0.085405	19.4991	3.89049
6	KHM	Cambodia	1997	6.29434	0.063103	0.165011	0.114057	1.26486	13.4214	51.3986	0.023481	-0.888917	0.102043	19.1336	3.95649
6	KHM	Cambodia	1998	6.11523	0.056738	0.17221	0.114474	1.67036	12.3878	52.5704	0.028745	-0.941307	0.098848	18.5691	4.1432
6	KHM	Cambodia	1999	6.44635	0.073401	0.213096	0.143249	2.07586	15.9795	53.9483	0.034008	-0.853251	0.125066	18.4405	4.34812
6	KHM	Cambodia	2000	6.6566	0.075646	0.215693	0.145669	2.48136	18.3114	55.3288	0.039272	-0.765196	0.127735	18.5862	4.51171
6	KHM	Cambodia	2001	6.77217	0.09335	0.243109	0.168229	2.37991	15.8283	56.5074	0.044536	-0.777701	0.150646	18.8059	4.50215
6	KHM	Cambodia	2002	6.87213	0.097021	0.25757	0.177295	2.48943	19.0289	57.4486	0.0498	-0.790207	0.158081	18.6907	4.59508
6	KHM	Cambodia	2003	6.97007	0.088693	0.244406	0.166549	2.91816	18.6733	58.1874	0.055064	-0.851199	0.147231	18.2171	4.6094
6	KHM	Cambodia	2004	7.12512	0.081861	0.238427	0.160144	2.81714	18.3402	58.8522	0.060328	-0.836363	0.139707	18.6907	4.72061
6	KHM	Cambodia	2005	7.28049	0.082463	0.249941	0.166202	3.38856	18.894	59.5471	0.065592	-0.897611	0.143565	19.7531	4.71435
6	KHM	Cambodia	2006	7.37907	0.07896	0.279301	0.17913	5.67855	19.3402	60.2995	0.070855	-0.89113	0.148504	19.9955	4.75648
6	KHM	Cambodia	2007	7.52132	0.076821	0.27476	0.175791	7.31446	19.7708	61.0425	0.076119	-0.827332	0.145284	20.5805	4.70299
6	KHM	Cambodia	2008	7.7501	0.082262	0.257841	0.170051	9.12243	17.2657	61.7705	0.081383	-0.847749	0.145638	20.5187	4.68534
6	KHM	Cambodia	2009	7.57784	0.086857	0.265433	0.176145	11.769	20.125	62.4194	0.086647	-0.866647	0.151837	20.6485	4.56837
6	KHM	Cambodia	2010	7.7381	0.078731	0.228332	0.153532	13.965	16.2011	62.94	0.091911	-0.868019	0.134078	21.0597	4.66488
6	KHM	Cambodia	2011	7.88341	0.076072	0.220447	0.148259	14.8901	15.9704	63.2825	0.097175	-0.824785	0.129498	21.155	4.82626
6	KHM	Cambodia	2012	8.03314	0.084706	0.254724	0.169715	14.4515	17.3665	63.6432	0.102438	-0.71201	0.14689	21.4114	4.91652
6	KHM	Cambodia	2013	8.16565	0.094757	0.292634	0.193695	14.0128	18.9429	63.9578	0.107702	-0.736409	0.16652	21.4508	4.66834
6	KHM	Cambodia	2014	8.29378	0.103026	0.305118	0.204072	13.5742	21.0419	64.1726	0.112966	-0.714945	0.177299	21.3385	4.65397
6	KHM	Cambodia	2015	8.39072	0.121788	0.354462	0.238125	13.1356	21.4349	64.2786	0.11823	-0.730273	0.207772	21.3221	4.79408
6	KHM	Cambodia	2016	8.50522	0.142474	0.409157	0.275815	13.135	21.6833	64.353	0.123494	-0.731969	0.241442	21.6315	4.71945
6	KHM	Cambodia	2017	8.61941	0.142499	0.39467	0.268585	13.1343	21.8936	64.3167	0.128758	-0.762224	0.23715	21.7493	4.74717
6	KHM	Cambodia	2018	8.7619	0.151438	0.391413	0.271426	13.6878	22.5519	64.2299	0.134022	-0.771144	0.243464	21.8895	4.81105
7	CHN	China (People's Republic of)	1995	11.121	8.65568	13.1329	10.8943	4.39014	32.3485	66.8435	0.48775	-0.474457	10.6618	24.304	3.64378
7	CHN	China (People's Republic of)	1996	11.289	10.008	13.7157	11.8618	4.91532	31.6429	67.3889	0.56324	-0.481598	11.7161	24.4171	3.51336
7	CHN	China (People's Republic of)	1997	11.5752	12.4317	15.1711	13.8014	5.35011	31.0004	67.567	0.63873	-0.488739	13.7333	24.5388	3.52089
7	CHN	China (People's Republic of)	1998	11.6755	14.7761	17.8502	16.3132	5.86393	32.8863	67.6098	0.64689	-0.495881	16.2406	24.5432	3.44937
7	CHN	China (People's Republic of)	1999	11.7226	14.3865	18.5875	16.487	6.39428	32.5411	67.8441	0.74963	-0.480167	16.3527	24.4368	3.49543
7	CHN	China (People's Republic of)	2000	11.9161	14.5945	19.7523	17.1734	7.59041	32.5846	68.3994	0.89316	-0.464453	16.9786	24.4633	3.66752
7	CHN	China (People's Republic of)	2001	11.9657	16.8617	22.1	19.4809	9.78911	33.4653	68.8457	0.94033	-0.524785	19.304	24.5755	3.63892
7	CHN	China (People's Republic of)	2002	12.1417	18.9244	25.4907	22.2075	12.6285	35.051	69.6382	1.05786	-0.585118	21.9635	24.6954	3.74273
7	CHN	China (People's Republic of)	2003	12.4424	21.2277	29.3158	25.2717	15.4527	38.2651	70.6184	1.12037	-0.563472	24.9461	24.782	3.93682
7	CHN	China (People's Republic of)	2004	12.7016	21.7807	30.3043	26.0425	17.6913	39.5345	71.5089	1.21498	-0.550938	25.6915	24.9442	4.07832
7	CHN	China (People's Republic of)	2005	12.9298	23.6117	30.3198	26.9657	19.087	39.4269	72.1641	1.30792	-0.5784	26.7563	25.3677	4.13038
7	CHN	China (People's Republic of)	2006	13.1644	25.8958	28.5538	27.2248	20.2192	38.7355	72.6736	1.36854	-0.59558	27.1923	25.5435	4.15836
7	CHN	China (People's Republic of)	2007	13.4151	28.1029	29.2359	28.6694	20.5212	37.8873	72.9854	1.37369	-0.556785	28.6638	25.7731	4.11588
7	CHN	China (People's Republic of)	2008	13.6433	30.1332	30.9785	30.5558	20.6841	39.0727	73.1296	1.44592	-0.522481	30.5529	25.8708	4.02163
7	CHN	China (People's Republic of)	2009	13.4826	32.0523	30.7173	31.3848	22.4431	43.8064	73.2057	1.6648	-0.533756	31.3777	25.5985	3.76747
7	CHN	China (People's Republic of)	2010	13.7074	31.0426	31.556	31.2993	24.1985	43.9297	73.2656	1.71372	-0.575755	31.2982	26.2204	3.8889
7	CHN	China (People's Republic of)	2011	13.9086	31.7832	32.9166	32.3499	25.6479	43.8559	73.231	1.78034	-0.557473	32.3449	26.3581	3.87592
7	CHN	China (People's Republic of)	2012	14.0164	33.9185	32.0122	32.9654	28.7257	44.2569	73.177	1.91214	-0.562118	32.9516	26.2081	3.81383
7	CHN	China (People's Republic of)	2013	14.0935	35.909	34.3861	35.1475	32.4337	44.5246	73.0809	1.99786	-0.557079	35.1393	26.3966	3.77177
7	CHN	China (People's Republic of)	2014	14.1843	37.639	35.6558	36.6474	42.4307	43.8359	72.8992	2.02243	-0.47565	36.6339	26.3143	3.71508
7	CHN	China (People's Republic of)	2015	14.171	39.8043	36.3425	38.0734	46.0404	42.0976	72.6143	2.05701	-0.464092	38.034	26.2163	3.57618
7	CHN	China (People's Republic of)	2016	14.0921	38.3682	35.4204	36.8943	48.019	41.5672	72.2028	2.10033	-0.426459	36.8648	25.888	3.49071
7	CHN	China (People's Republic of)	2017	14.1983	38.0977	35.6319	36.8648	49.0733	41.8603	71.7175	2.11603	-0.332639	36.8442	25.8352	3.50745
7	CHN	China (People's Republic of)	2018	14.2778	38.0064	36.0609	37.0336	50.6044	42.8582	71.2021	2.14058	-0.306859	37.0209	26.1828	3.50458
8	IDN	Indonesia	1995	10.082	3.05944	6.14633	4.60289	11.3338	28.4364	62.1826	0.16834	-0.568817	4.3364	22.1934	3.75114
8	IDN	Indonesia	1996	10.1891	3.32725	6.01379	4.67052	11.5427	29.5998	62.6338	0.14821	-0.693675	4.47318	22.5462	3.70843
8	IDN	Indonesia	1997	10.2081	3.16379	5.80946	4.48663	13.3834	28.3125	63.1369	0.12808	-0.818534	4.28718	22.2666	3.90949
8	IDN	Indonesia	1998	9.97667	2.70071	4.61035	3.65553	13.3583	25.4269	63.6652	0.10795	-0.943392	3.52863		4.49688
8	IDN	Indonesia	1999	10.0772	2.77311	3.78883	3.28097	14.7473	20.1357	64.1687	0.08782	-0.838517	3.24143		4.10103
8	IDN	Indonesia	2000	10.2838	2.8496	4.32386	3.58673	14.8768	19.8545	64.6085	0.06769	-0.733642	3.51016		4.19043
8	IDN	Indonesia	2001	10.206	2.89734	3.92965	3.41349	14.1836	19.6758	64.7868	0.04756	-0.780695	3.37424		4.07998
8	IDN	Indonesia	2002	10.2521	2.85287	3.69937	3.27612	14.8034	19.4277	64.9313	0.05203	-0.827747	3.24867	18.7922	3.9087
8	IDN	Indonesia	2003	10.3842	2.69877	3.2148	2.95679	16.0132	19.5017	65.0566	0.0565	-0.912492	2.94551		3.81286
8	IDN	Indonesia	2004	10.4827	2.35486	3.66917	3.01201	16.5951	22.4533	65.1824	0.06097	-0.831079	2.93945	21.3651	3.89018
8	IDN	Indonesia	2005	10.6096	2.30696	4.07213	3.18955	17.2263	23.6376	65.318	0.06544	-0.741398	3.065	22.8443	4.04167
8	IDN	Indonesia	2006	10.7629	2.33226	4.11063	3.22144	17.2802	24.1278	65.6106	0.06991	-0.629134	3.0963	22.3145	3.92235
8	IDN	Indonesia	2007	10.9225	2.30843	4.3698	3.33912	17.7949	24.9422	65.8362	0.07438	-0.523127	3.17607	22.6591	3.88864
8	IDN	Indonesia	2008	11.0506	2.23569	5.2139	3.72479	20.6682	27.695	66.003	0.07885	-0.483783	3.41418	22.9554	3.9581
8	IDN	Indonesia	2009	10.9154	2.44883	5.04422	3.74653	22.9891	31.1156	66.1198	0.08332	-0.475603	3.51461	22.3084	3.6777
8	IDN	Indonesia	2010	11.1718	2.44512	5.48949	3.9673	24.0763	31.0025	66.2094	0.083665	-0.485535	3.66367	23.4511	3.66001
8	IDN	Indonesia	2011	11.3951	2.55625	5.57648	4.06636	26.3032	31.3102	66.4317	0.08401	-0.447481	3.77556	23.7486	3.75324
8	IDN	Indonesia	2012	11.3673	2.38236	6.00571	4.19404	30.429	32.716	66.6077	0.084355	-0.382132	3.78256	23.7773	3.72781
8	IDN	Indonesia	2013	11.3616	2.32065	5.54227	3.93146	31.0637	31.9671	66.7701	0.0847	-0.336987	3.58632	23.8717	3.70024
8	IDN	Indonesia	2014	11.348	2.18936	5.09051	3.63993	30.8958	32.5213	66.9536	0.13825	-0.218622	3.33841	23.9461	3.68366
8	IDN	Indonesia	2015	11.2905	2.21569	4.54584	3.38076	33.2507	32.8145	67.1656	0.1918	-0.294808	3.17367	23.709	3.52763
8	IDN	Indonesia	2016	11.3259	2.39395	4.5037	3.44883	35.4374	32.5786	67.243	0.24535	-0.17751	3.28354	22.2362	3.40327
8	IDN	Indonesia	2017	11.4369	2.38717	4.50409	3.44563	36.4444	32.1457	67.4032	0.23805	-0.172104	3.27903	23.7437	3.468
8	IDN	Indonesia	2018	11.4814	2.30077	4.96379	3.63228	36.311	32.2937	67.5916	0.22633	-0.135259	3.37943	23.6624	3.5666
9	LAO	Lao People’s Democratic Rep.	1995	4.11578	0.007835	0.077235	0.042535	1.66569	11.0998	52.0305	0.006475	-0.674625	0.0246	18.3704	3.93249
9	LAO	Lao People’s Democratic Rep.	1996	4.21656	0.008469	0.081659	0.045064	2.41662	10.8378	52.005	0.01085	-0.70158	0.026298	18.8907	3.99019
9	LAO	Lao People’s Democratic Rep.	1997	3.90197	0.005768	0.066808	0.036288	2.58381	12.0435	52.1233	0.015225	-0.728535	0.019631	18.3264	4.11024
9	LAO	Lao People’s Democratic Rep.	1998	3.80888	0.005652	0.070095	0.037874	2.05009	17.0078	52.3596	0.0196	-0.755491	0.019905	17.642	4.27804
9	LAO	Lao People’s Democratic Rep.	1999	4.10429	0.007043	0.075223	0.041133	2.354	15.4746	52.6803	0.023975	-0.876486	0.023018	18.1837	4.05143
9	LAO	Lao People’s Democratic Rep.	2000	4.3745	0.007711	0.085838	0.046775	2.69359	13.42	53.0707	0.02835	-0.997482	0.025728	17.3386	3.91133
9	LAO	Lao People’s Democratic Rep.	2001	4.44735	0.009129	0.080289	0.044709	3.1049	13.5387	53.5756	0.032725	-1.02924	0.027073	16.9896	3.84864
9	LAO	Lao People’s Democratic Rep.	2002	4.41522	0.008314	0.077431	0.042872	4.16538	29.0444	54.0971	0.0371	-1.06099	0.025372	15.3087	3.75054
9	LAO	Lao People’s Democratic Rep.	2003	4.51305	0.007599	0.060425	0.034012	4.94856	27.7756	54.6663	0.041475	-1.31075	0.021429	16.7851	3.67353
9	LAO	Lao People’s Democratic Rep.	2004	4.67376	0.00706	0.06367	0.035365	5.75717	31.7582	55.3132	0.04585	-1.13481	0.021202	16.6438	3.81705
9	LAO	Lao People’s Democratic Rep.	2005	4.89035	0.007554	0.075646	0.0416	7.80413	34.0534	56.0331	0.050225	-1.19391	0.023905	17.1377	3.96
9	LAO	Lao People’s Democratic Rep.	2006	5.38999	0.010801	0.091039	0.05092	8.97857	30.0608	56.8297	0.0546	-1.06596	0.031358	19.0466	4.02968
9	LAO	Lao People’s Democratic Rep.	2007	5.45916	0.009769	0.099221	0.054495	11.496	32.323	57.6324	0.058975	-1.03279	0.031133	19.5963	3.85277
9	LAO	Lao People’s Democratic Rep.	2008	5.46553	0.008374	0.108226	0.0583	13.3074	31.6863	58.4224	0.06335	-0.962962	0.030105	19.2449	3.82496
9	LAO	Lao People’s Democratic Rep.	2009	5.6113	0.012154	0.139083	0.075618	16.3921	33.9448	59.1771	0.067725	-1.02818	0.041114	19.5807	3.76353
9	LAO	Lao People’s Democratic Rep.	2010	6.12271	0.015662	0.137232	0.076447	16.6483	27.4551	59.8881	0.0721	-1.00132	0.046362	19.4467	3.97775
9	LAO	Lao People’s Democratic Rep.	2011	6.61432	0.021406	0.140376	0.080891	17.8054	28.0718	60.5015	0.076475	-0.954284	0.054817	19.5226	3.96095
9	LAO	Lao People’s Democratic Rep.	2012	6.7207	0.022823	0.17277	0.097796	17.6679	32.5123	61.1083	0.08085	-0.856417	0.062794	20.242	3.95623
9	LAO	Lao People’s Democratic Rep.	2013	6.8851	0.026355	0.179046	0.102701	19.0228	30.6533	61.6777	0.085225	-0.814348	0.068694	20.3391	3.80125
9	LAO	Lao People’s Democratic Rep.	2014	7.10044	0.031286	0.204927	0.118107	18.3731	29.7965	62.1648	0.0896	-0.683311	0.080071	20.5817	3.95607
9	LAO	Lao People’s Democratic Rep.	2015	7.07225	0.032597	0.216221	0.124409	18.165	31.5566	62.5515	0.093975	-0.706584	0.083954	20.8002	4.17163
9	LAO	Lao People’s Democratic Rep.	2016	6.95826	0.030352	0.204574	0.117463	17.2619	29.0006	62.8821	0.09835	-0.68305	0.078798	20.6561	4.10833
9	LAO	Lao People’s Democratic Rep.	2017	7.07977	0.030572	0.191529	0.111051	15.7409	27.4718	63.1255	0.102725	-0.712724	0.076521	21.248	4.13581
9	LAO	Lao People’s Democratic Rep.	2018	7.16341	0.030641	0.199168	0.114904	14.9668	26.0279	63.3209	0.1071	-0.769035	0.07812	21.0308	4.17892
10	MYS	Malaysia	1995	9.96552	2.73917	8.13242	5.4358	10.9744	43.5802	60.6091	0.12573	0.517325	4.71976	22.1536	5.14114
10	MYS	Malaysia	1996	10.0909	3.03491	7.86622	5.45056	14.5308	42.4777	60.9786	0.21645	0.435984	4.88603	22.3486	5.0461
10	MYS	Malaysia	1997	10.09	2.82879	8.0265	5.42764	18.0872	43.12	61.3702	0.30717	0.354644	4.76501	22.3603	5.06105
10	MYS	Malaysia	1998	9.9424	2.62095	6.85285	4.7369	21.6436	26.8256	61.7906	0.39789	0.273304	4.23804	21.4934	5.2054
10	MYS	Malaysia	1999	10.056	2.72935	6.95728	4.84332	22.6152	21.8951	62.2444	0.43344	0.295271	4.35762	22.0842	5.24455
10	MYS	Malaysia	2000	10.2331	2.72612	7.01646	4.87129	25.6157	25.2905	62.7287	0.46899	0.317238	4.37352	22.0556	5.25814
10	MYS	Malaysia	2001	10.2221	2.96092	6.68156	4.82124	24.9967	25.1239	63.0474	0.560765	0.354453	4.44787	20.1327	5.16072
10	MYS	Malaysia	2002	10.3092	3.03541	6.76595	4.90068	27.4433	23.4921	63.4892	0.65254	0.391667	4.53183	21.8833	5.14961
10	MYS	Malaysia	2003	10.4015	2.75832	5.83749	4.29791	30.6067	22.4138	64.0265	0.62622	0.447343	4.01269	21.8926	5.13932
10	MYS	Malaysia	2004	10.543	2.51299	5.74142	4.1272	30.0345	20.9623	64.5952	0.5999	0.421242	3.79844	22.2003	5.22479
10	MYS	Malaysia	2005	10.6621	2.4422	5.49376	3.96798	27.9188	22.3066	65.132	0.60548	0.47411	3.6629	22.0919	5.18358
10	MYS	Malaysia	2006	10.7422	2.29564	5.40424	3.84994	28.4082	21.9545	65.4378	0.61106	0.377344	3.52224	22.7632	5.18729
10	MYS	Malaysia	2007	10.8756	2.21334	5.47961	3.84648	30.0051	22.4083	65.768	0.699765	0.34085	3.48257	22.9282	5.11462
10	MYS	Malaysia	2008	11.0531	2.25069	5.10717	3.67893	33.4395	20.5719	66.1512	0.78847	0.211274	3.39038	22.7475	5.03782
10	MYS	Malaysia	2009	10.9253	2.48108	5.04263	3.76186	35.4947	21.9723	66.6028	1.01001	0.190102	3.53711	18.5604	4.93399
10	MYS	Malaysia	2010	11.096	2.27404	4.97297	3.6235	37.0289	22.4353	67.1007	1.03608	0.320044	3.36284	23.112	4.95889
10	MYS	Malaysia	2011	11.1975	2.10323	4.53644	3.31984	36.1481	22.1812	67.5869	1.03342	0.285657	3.08888	23.438	4.93786
10	MYS	Malaysia	2012	11.1926	2.00549	4.56173	3.28361	37.6123	25.3658	67.991	1.09269	0.306877	3.02465	22.9093	4.90394
10	MYS	Malaysia	2013	11.1915	1.96248	4.44885	3.20566	39.0746	26.4739	68.34	1.17772	0.35576	2.95479	23.1481	4.90023
10	MYS	Malaysia	2014	11.2492	1.98874	4.31377	3.15125	39.5086	25.9716	68.6543	1.26275	0.476436	2.92898	23.0841	4.87501
10	MYS	Malaysia	2015	11.1372	1.90608	3.96837	2.93722	45.5927	25.8626	68.9348	1.27945	0.384351	2.75027	23.0117	4.82627
10	MYS	Malaysia	2016	11.1285	1.97024	3.92913	2.94969	46.7621	25.5128	69.0806	1.41517	0.315204	2.78233	23.326	4.77894
10	MYS	Malaysia	2017	11.2122	1.91228	4.00541	2.95884	43.7152	25.0642	69.2223	1.22801	0.277887	2.76757	22.9608	4.8644
10	MYS	Malaysia	2018	11.3193	1.96149	3.88711	2.9243	45.1254	24.2096	69.3331	1.04086	0.474806	2.76125	22.8395	4.8648
11	MMR	Myanmar	1995	5.7869	0.041668	0.30935	0.175509	5.26893	-174.284	60.6502	0.11121	-1.5058	0.113535	19.4395
11	MMR	Myanmar	1996	5.58687	0.033339	0.257164	0.145251	5.79557	-187.455	61.1241	0.08553	-1.51893	0.092593	19.5521
11	MMR	Myanmar	1997	5.5037	0.028621	0.234451	0.131536	6.3222	-206.397	61.6032	0.05985	-1.53206	0.081916	19.7739
11	MMR	Myanmar	1998	5.76519	0.039981	0.329808	0.184894	6.84884	-236.064	62.0815	0.03417	-1.54519	0.114831	19.5681	1.38813
11	MMR	Myanmar	1999	6.19543	0.057103	0.284927	0.171015	8.21082	-288.706	62.5479	0.04406	-1.58931	0.127555	19.3489	3.80277
11	MMR	Myanmar	2000	6.35123	0.05574	0.20586	0.1308	9.57281	-408.798	62.994	0.11306	-1.63343	0.10712	19.3568	4.45019
11	MMR	Myanmar	2001	6.46971	0.068989	0.278347	0.173668	10.9348	-375.205	63.2474	0.07144	-1.63569	0.138575	19.1531	4.80229
11	MMR	Myanmar	2002	6.83432	0.093422	0.196165	0.144793	10.8813	-170.904	63.4953	0.16216	-1.63795	0.135374	18.8328	4.24808
11	MMR	Myanmar	2003	6.55621	0.058628	0.156038	0.107333	10.8278	-111.668	63.7324	0.153419	-1.61037	0.095647	19.333	3.92026
11	MMR	Myanmar	2004	6.78931	0.058502	0.110454	0.084478	10.7744	-79.2706	63.9599	0.144679	-1.73343	0.080385	19.1674	3.93442
11	MMR	Myanmar	2005	7.13042	0.070962	0.093448	0.082205	10.7209	-37.9754	64.1872	0.135938	-1.66426	0.081432	19.2751	3.98449
11	MMR	Myanmar	2006	7.49125	0.088317	0.128965	0.108641	10.6674	-6.89986	64.3199	0.127197	-1.6535	0.106723	19.4359	3.88269
11	MMR	Myanmar	2007	7.69535	0.091419	0.134816	0.113118	10.6139	7.86866	64.4836	0.118457	-1.69983	0.111017	20.3808	3.62034
11	MMR	Myanmar	2008	7.533	0.0662	0.160507	0.113354	11.5062	15.7367	64.6795	0.109716	-1.70055	0.103081	20.5771	3.55509
11	MMR	Myanmar	2009	7.73368	0.101494	0.190395	0.145945	12.3985	18.9908	64.9027	0.100975	-1.75164	0.139011	20.8002	3.26122
11	MMR	Myanmar	2010	7.83487	0.086737	0.22742	0.157079	13.2908	22.9231	65.1485	0.092235	-1.73936	0.140449	20.619	3.26005
11	MMR	Myanmar	2011	7.83106	0.072184	0.278449	0.175316	14.183	29.1228	65.5191	0.083494	-1.6142	0.141773	21.6475	3.51799
11	MMR	Myanmar	2012	7.80861	0.067675	0.259797	0.163736	13.5342	28.8451	65.8896	0.074753	-1.38298	0.132596	21.0084	3.52478
11	MMR	Myanmar	2013	7.84141	0.06852	0.408358	0.238439	14.4145	31.076	66.2631	0.066013	-1.30458	0.167274	21.5386	3.68913
11	MMR	Myanmar	2014	7.94701	0.072837	0.467447	0.270142	15.2948	31.2877	66.6403	0.057272	-1.19318	0.18452	21.5026	3.8459
11	MMR	Myanmar	2015	8.34427	0.116253	0.61787	0.367062	16.1751	32.4764	67.0141	0.048531	-1.15297	0.26801	22.1294	3.84933
11	MMR	Myanmar	2016	8.4563	0.135673	0.725584	0.430628	17.0553	32.026	67.3172	0.039791	-0.825853	0.313754	21.9111	3.80245
11	MMR	Myanmar	2017	8.51533	0.128412	0.632418	0.380415	17.9356	31.1141	67.5922	0.03105	-0.89081	0.284974	22.2919	3.89882
11	MMR	Myanmar	2018	8.61408	0.130627	0.519272	0.32495	18.8159	29.9272	67.8443	0.022309	-0.939839	0.260444	21.2942	3.96061
12	PHL	Philippines	1995	9.36251	1.48869	2.76016	2.12442	27.3166	22.2072	57.1457	0.18415	-0.220177	2.02707	21.1153	4.12471
12	PHL	Philippines	1996	9.4959	1.66324	3.60254	2.63289	28.8127	23.4279	57.377	0.17679	-0.133473	2.44783	21.142	4.18698
12	PHL	Philippines	1997	9.59264	1.71016	4.12885	2.91951	28.1543	24.4231	57.5838	0.16943	-0.046768	2.65725	20.9221	4.34537
12	PHL	Philippines	1998	9.38313	1.49153	3.79547	2.6435	27.4958	23.4317	57.7871	0.16207	0.039936	2.3793	21.5518	4.43503
12	PHL	Philippines	1999	9.57142	1.67185	2.81528	2.24357	28.7552	20.7349	58.0112	0.15471	-0.155026	2.1695	21.3276	4.42258
12	PHL	Philippines	2000	9.60048	1.43706	2.05579	1.74642	29.5529	19.3737	58.2617	0.14735	-0.349988	1.7188	21.122	4.49717
12	PHL	Philippines	2001	9.39536	1.28715	2.37383	1.83049	30.3505	18.3097	58.4626	0.13999	-0.324245	1.74799	20.4488	4.44247
12	PHL	Philippines	2002	9.42577	1.24835	2.94969	2.09902	30.179	18.3489	58.6819	0.13263	-0.298503	1.91892	21.2942	4.50537
12	PHL	Philippines	2003	9.49882	1.11308	2.61792	1.8655	29.0722	18.6236	58.9136	0.12527	-0.438562	1.70703	20.014	4.50581
12	PHL	Philippines	2004	9.62611	0.999314	2.38277	1.69104	28.3605	18.5474	59.162	0.116095	-0.572142	1.54309	20.199	4.50309
12	PHL	Philippines	2005	9.69236	0.920777	2.28818	1.60448	27.5181	18.1844	59.4497	0.10692	-0.396238	1.45152	21.2301	4.43644
12	PHL	Philippines	2006	9.84528	0.930959	2.29057	1.61077	27.8425	18.7157	59.8326	0.10595	-0.545618	1.46028	21.7202	4.3758
12	PHL	Philippines	2007	9.97033	0.890397	2.17282	1.53161	28.5008	18.8718	60.2692	0.10498	-0.49003	1.39092	21.7949	4.24184
12	PHL	Philippines	2008	9.99987	0.780969	1.86883	1.3249	29.1592	19.0829	60.782	0.106995	-0.546867	1.2081	21.0159	4.10254
12	PHL	Philippines	2009	9.89032	0.878072	2.15861	1.51834	28.4896	18.6201	61.3383	0.10901	-0.537821	1.37674	21.4508	3.86849
12	PHL	Philippines	2010	10.1393	0.869896	2.14315	1.50653	29.5638	20.3983	61.8716	0.110615	-0.539151	1.3654	20.7909	3.96601
12	PHL	Philippines	2011	10.1222	0.714114	1.80345	1.25878	30.796	18.9667	62.1502	0.11222	-0.454597	1.13484	21.4214	3.8674
12	PHL	Philippines	2012	10.219	0.754218	1.91338	1.3338	31.2065	19.9313	62.404	0.122145	-0.376144	1.20129	21.8926	3.80313
12	PHL	Philippines	2013	10.2395	0.754213	1.92984	1.34203	33.5228	20.782	62.629	0.13207	-0.302625	1.20644	22.0423	3.76386
12	PHL	Philippines	2014	10.329	0.788901	2.02765	1.40827	35.6269	20.8605	62.8561	0.14445	-0.192119	1.26476	22.4707	3.78352
12	PHL	Philippines	2015	10.2601	0.790251	2.44512	1.61769	35.5764	22.2356	63.1159	0.15683	-0.239301	1.39006	22.4532	3.77481
12	PHL	Philippines	2016	10.2272	0.797754	3.02392	1.91084	35.5259	25	63.3154	0.16921	-0.345871	1.55317	22.8371	3.8305
12	PHL	Philippines	2017	10.3242	0.784323	3.02654	1.90543	35.4755	25.6408	63.5949	0.18159	-0.33722	1.54071	23.0554	3.9501
12	PHL	Philippines	2018	10.3716	0.757933	3.13252	1.94523	35.425	27.2866	63.9144	0.19397	-0.335153	1.54086	23.0208	3.99612
13	SGP	Singapore	1995	10.1327	3.23982	6.44626	4.84304	66.0505	33.1853	73.6299	1.22418	1.45923	4.56998	23.1998	5.62212
13	SGP	Singapore	1996	10.2729	3.63918	6.44724	5.04321	66.9024	37.8712	73.6152	1.31991	1.46229	4.84383	23.1569	5.5843
13	SGP	Singapore	1997	10.2653	3.36868	6.3629	4.86579	67.7543	38.4416	73.7639	1.41564	1.46536	4.62975	23.4769	5.54948
13	SGP	Singapore	1998	10.1442	3.20576	6.0791	4.64243	68.6063	38.0147	74.084	1.73707	1.46842	4.41454	22.5083	5.50881
13	SGP	Singapore	1999	10.1555	3.01493	5.85652	4.43573	69.4582	34.5735	74.497	1.81624	1.4942	4.20202	23.6624	5.5669
13	SGP	Singapore	2000	10.2323	2.7236	5.56273	4.14316	70.3101	32.3306	74.9058	1.81699	1.51998	3.89238	23.4641	5.64713
13	SGP	Singapore	2001	10.1988	2.89422	5.40091	4.14756	71.162	30.8943	74.8864	2.00931	1.49661	3.95366	23.5565	5.57887
13	SGP	Singapore	2002	10.2233	2.78506	4.45151	3.61828	72.014	26.756	74.8682	2.03282	1.47323	3.52104	22.5413	5.56491
13	SGP	Singapore	2003	10.3287	2.56307	3.41511	2.98909	72.8659	24.7619	74.9668	1.99679	1.40416	2.95857	23.5623	5.71459
13	SGP	Singapore	2004	10.4849	2.37044	3.53042	2.95043	73.7178	24.287	75.2313	2.07859	1.48624	2.89286	23.9179	5.77946
13	SGP	Singapore	2005	10.5964	2.28267	3.43215	2.85741	74.5698	23.1925	75.5984	2.14812	1.47812	2.79901	23.6834	5.81772
13	SGP	Singapore	2006	10.6839	2.16092	3.56644	2.86368	75.4217	23.0888	76.0513	2.11661	1.43349	2.77611	24.3894	5.83913
13	SGP	Singapore	2007	10.8397	2.13111	3.42481	2.77796	76.2736	24.3836	76.641	2.31988	1.47469	2.7016	24.5798	5.73932
13	SGP	Singapore	2008	10.8133	1.76862	3.72751	2.74807	77.1255	27.9804	77.3745	2.59674	1.52835	2.5676	23.3333	5.82845
13	SGP	Singapore	2009	10.8076	2.20398	3.75925	2.98161	77.9775	28.8311	78.1294	2.12924	1.46298	2.87842	23.876	5.58189
13	SGP	Singapore	2010	11.0346	2.1379	3.98093	3.05941	78.8294	25.5713	78.746	1.93137	1.46557	2.91733	24.736	5.62158
13	SGP	Singapore	2011	11.1492	2.00422	3.94771	2.97596	79.6813	25.2613	78.6009	2.07065	1.46891	2.81284	24.6192	5.62592
13	SGP	Singapore	2012	11.1674	1.95578	3.63453	2.79515	80.5333	26.4283	78.4411	1.91939	1.56807	2.66615	24.736	5.58754
13	SGP	Singapore	2013	11.1761	1.93351	3.58282	2.75816	81.3852	27.5455	78.3688	1.92335	1.54298	2.632	24.8884	5.53992
13	SGP	Singapore	2014	11.1642	1.82825	3.36859	2.59842	82.2371	28.1232	78.3662	2.08464	1.56664	2.48166	24.953	5.52926
13	SGP	Singapore	2015	11.1927	2.01885	3.37693	2.69789	83.0891	27.224	78.3206	2.18198	1.59218	2.61104	24.9689	5.34999
13	SGP	Singapore	2016	11.2028	2.12519	3.26478	2.69498	83.941	26.0351	77.9423	2.07629	1.60758	2.63406	24.9413	5.26042
13	SGP	Singapore	2017	11.2502	1.98971	3.38067	2.68519	84.7929	25.2898	77.2076	1.92465	1.62292	2.59356	25.3384	5.31949
13	SGP	Singapore	2018	11.33	1.98559	3.31484	2.65022	88.8865	22.641	76.2583	1.77301	1.63895	2.56552	25.1433	5.33983
14	THA	Thailand	1995	10.3733	4.09552	8.45785	6.27668	19.8354	41.3172	67.4402	0.13622	0.159013	5.88551	21.4508	4.31958
14	THA	Thailand	1996	10.3764	4.01474	7.80245	5.90859	20.4906	41.6612	67.9048	0.11918	0.199074	5.59686	21.5734	4.24794
14	THA	Thailand	1997	10.3666	3.71028	6.46848	5.08938	22.8461	34.6072	68.3439	0.10214	0.239136	4.89896	22.0842	4.38248
14	THA	Thailand	1998	10.2461	3.53768	5.4759	4.50679	26.7066	22.146	68.7618	0.17525	0.279198	4.40136	22.7139	4.45114
14	THA	Thailand	1999	10.3015	3.47426	5.60105	4.53765	32.5918	20.4025	69.1454	0.24836	0.307523	4.41129	22.5316	4.45331
14	THA	Thailand	2000	10.3803	3.14193	5.86093	4.50143	34.8795	21.5744	69.4876	0.24471	0.335849	4.29123	21.9382	4.64011
14	THA	Thailand	2001	10.3084	3.21369	5.8636	4.53865	39.0711	22.4771	69.8467	0.25231	0.283758	4.34094	22.3466	4.65885
14	THA	Thailand	2002	10.3717	3.21934	5.69764	4.45849	39.9951	21.9136	70.1557	0.23055	0.231666	4.28283	21.9292	4.59358
14	THA	Thailand	2003	10.5191	3.09302	5.60162	4.34732	40.95	23.0269	70.4299	0.24534	0.135714	4.16244	22.3777	4.63025
14	THA	Thailand	2004	10.6832	2.88173	5.58846	4.2351	42.0736	24.8641	70.6944	0.23828	-0.027827	4.01304	22.4914	4.70296
14	THA	Thailand	2005	10.7836	2.7487	6.09929	4.42399	44.577	27.7179	70.96	0.21889	-0.040857	4.09452	22.8298	4.79596
14	THA	Thailand	2006	10.9684	2.86781	5.9061	4.38695	44.8578	26.8395	71.2017	0.23271	-0.269149	4.11553	22.9116	4.75846
14	THA	Thailand	2007	11.1674	2.95235	5.52081	4.23658	49.0348	25.4622	71.4239	0.2008	-0.276343	4.03724	22.8785	4.71625
14	THA	Thailand	2008	11.2573	2.75194	5.77092	4.26143	48.6716	26.4447	71.6242	0.20331	-0.319685	3.98512	22.8704	4.80828
14	THA	Thailand	2009	11.202	3.26431	5.45839	4.36135	49.4027	23.1097	71.7924	0.23455	-0.322551	4.22112	22.5811	4.62074
14	THA	Thailand	2010	11.3446	2.90857	6.16536	4.53696	50.3747	23.993	71.9193	0.298005	-0.352617	4.23466	23.4179	4.70317
14	THA	Thailand	2011	11.4683	2.75114	5.91685	4.33399	52.2557	25.8387	71.8231	0.36146	-0.276434	4.03461	21.6275	4.80173
14	THA	Thailand	2012	11.5029	2.73097	6.32703	4.529	50.679	26.9869	71.7453	0.40155	-0.264461	4.1568	23.2805	4.7899
14	THA	Thailand	2013	11.5404	2.77785	6.16552	4.47168	49.8534	25.3866	71.6685	0.44164	-0.288532	4.13846	23.4896	4.73564
14	THA	Thailand	2014	11.5585	2.70608	5.52853	4.1173	50.1801	24.6747	71.5662	0.47988	-0.301933	3.8679	22.3287	4.71628
14	THA	Thailand	2015	11.5482	2.87079	5.58573	4.22826	49.7334	24.5278	71.4238	0.61609	-0.327082	4.00443	22.9127	4.64347
14	THA	Thailand	2016	11.5942	3.13598	5.20944	4.17271	49.2868	23.7107	71.3483	0.77817	-0.316242	4.04187	21.9732	4.59598
14	THA	Thailand	2017	11.6795	3.04734	5.29915	4.17324	48.8402	23.1157	71.2092	1.00179	-0.269379	4.0185	22.8383	4.6091
14	THA	Thailand	2018	11.747	3.00507	5.34482	4.17495	48.3936	22.7596	71.0121	1.22541	-0.275433	4.00769	23.3035	4.59435
15	VNM	Viet Nam	1995	7.74639	0.295692	0.941157	0.618425	2.79579	25.4147	58.6045	0.194511	-0.427821	0.527535	21.2999	4.18365
15	VNM	Viet Nam	1996	8.06859	0.398851	1.26789	0.833371	4.05187	26.3179	59.0672	0.194257	-0.452874	0.711125	21.5987	4.31239
15	VNM	Viet Nam	1997	8.23427	0.439158	1.30334	0.871251	6.86556	26.7027	59.6975	0.194002	-0.477926	0.756554	21.5208	4.34899
15	VNM	Viet Nam	1998	8.2869	0.497858	1.65133	1.07459	9.67784	27.0195	60.4468	0.193748	-0.502979	0.906712	21.2361	4.33948
15	VNM	Viet Nam	1999	8.46586	0.55309	1.62773	1.09041	10.638	25.7078	61.2324	0.193493	-0.495474	0.948832	21.0669	4.39657
15	VNM	Viet Nam	2000	8.70017	0.584492	1.62183	1.10316	9.46467	27.6484	62.0069	0.193239	-0.487969	0.973626	20.9856	4.57086
15	VNM	Viet Nam	2001	8.80569	0.713909	1.7614	1.23766	9.52937	29.1465	62.9899	0.192984	-0.533114	1.12138	20.9856	4.56017
15	VNM	Viet Nam	2002	8.87007	0.716159	1.97111	1.34364	9.79335	31.1466	63.8377	0.19273	-0.578258	1.18812	21.0597	4.64399
15	VNM	Viet Nam	2003	8.98743	0.667544	2.08849	1.37802	10.1851	33.3502	64.6239	0.192476	-0.572482	1.18074	21.0948	4.74316
15	VNM	Viet Nam	2004	9.22761	0.671019	2.09642	1.38372	13.1725	33.26	65.4532	0.192221	-0.588165	1.18606	21.1995	4.85729
15	VNM	Viet Nam	2005	9.45075	0.723721	2.18976	1.45674	16.1599	31.2684	66.3533	0.191967	-0.46686	1.25888	21.3911	4.78812
15	VNM	Viet Nam	2006	9.62369	0.746411	2.43035	1.58838	16.782	31.3696	67.0803	0.191712	-0.545175	1.34686	21.5987	4.85068
15	VNM	Viet Nam	2007	9.68971	0.672997	3.19101	1.93201	18.4828	35.1117	67.8845	0.191458	-0.53324	1.46545	22.6254	4.96771
15	VNM	Viet Nam	2008	10.0567	0.8273	3.17369	2.00049	19.0638	31.8067	68.6889	0.191203	-0.55578	1.62037	22.9829	4.97437
15	VNM	Viet Nam	2009	10.0893	1.07188	3.65959	2.36574	20.2306	33.8585	69.3745	0.190949	-0.528866	1.98057	22.7514	4.78613
15	VNM	Viet Nam	2010	10.2483	0.970587	3.28766	2.12912	22.8209	32.6488	69.8828	0.190694	-0.573204	1.78633	22.8027	4.9089
15	VNM	Viet Nam	2011	10.454	0.996167	3.13202	2.06409	24.9485	26.8266	70.1955	0.19044	-0.542269	1.76636	22.7288	5.01234
15	VNM	Viet Nam	2012	10.618	1.12529	3.1959	2.16059	25.1867	24.2041	70.3903	0.282015	-0.528478	1.89639	22.8479	4.98717
15	VNM	Viet Nam	2013	10.7706	1.28463	3.58766	2.43614	25.1918	23.6449	70.4616	0.37359	-0.502598	2.14681	22.9093	5.03841
15	VNM	Viet Nam	2014	10.8821	1.37383	3.93699	2.65541	30.7155	23.8346	70.429	0.40736	-0.475203	2.32567	22.9425	5.07564
15	VNM	Viet Nam	2015	10.9215	1.53442	4.78002	3.15722	29.0735	24.6584	70.3118	0.44113	-0.411627	2.70824	23.1914	5.13325
15	VNM	Viet Nam	2016	10.9899	1.71426	5.43413	3.57419	28.545	23.6775	70.1383	0.483935	-0.325431	3.05213	23.257	5.1427
15	VNM	Viet Nam	2017	11.1389	1.77673	5.79608	3.78641	28.0165	23.7802	69.8714	0.52674	-0.335972	3.20906	23.3694	5.25347
15	VNM	Viet Nam	2018	11.246	1.82284	5.83575	3.82929	27.488	23.854	69.5523	0.569545	-0.353362	3.26154	23.4641	5.27799
